# Supplementary material for: Investigating microglia-neuron crosstalk by characterizing microglial contamination in human and mouse patch-seq datasets
Source: iScience. 2023 Jul 11;26(8):107329. doi: 10.1016/j.isci.2023.107329 (PMC10374462; doi:10.1016/j.isci.2023.107329)
Supplement: Table S1. Human Patch-seq differential expression between cells with high vs. low microglial contamination, related to Figure 3 [file mmc2.csv]

gene	p_val	avg_log2FC	pct.1	pct.2	p_val_adj	group
SPP1	1.55E-38	7.156198495	0.971	0.229	5.25E-34	UP
RGS1	1.19E-52	7.032827585	0.986	0.086	4.03E-48	UP
ITGAX	1.67E-106	7.004117675	0.9	0.114	5.65E-102	UP
PIK3R5	2.47E-79	6.918726184	0.786	0.171	8.38E-75	UP
GBP2	7.06E-52	6.688569606	0.786	0.071	2.39E-47	DIFF
CX3CR1	1.62E-61	6.66106548	0.786	0.057	5.49E-57	UP
OLR1	3.71E-54	6.656055657	1	0.214	1.26E-49	UP
TNF	1.43E-29	6.646567494	0.971	0.129	4.86E-25	DIFF
XIRP1	8.06E-43	6.630772713	0.643	0.014	2.73E-38	DIFF
MMP19	6.00E-28	6.58822578	0.643	0.057	2.03E-23	DIFF
ICAM1	5.10E-31	6.550922534	0.829	0.114	1.73E-26	DIFF
MS4A7	9.32E-82	6.446390111	0.986	0.043	3.16E-77	UP
CXCL8	5.62E-21	6.404656846	0.929	0.2	1.91E-16	DIFF
CSF2	NA	6.352489583	0.3	0.029	NA	NO
BCL2A1	6.37E-39	6.344390353	0.957	0.2	2.16E-34	DIFF
UCP2	1.39E-86	6.336497023	0.957	0.086	4.72E-82	UP
PLIN2	1.20E-22	6.313684581	0.757	0.157	4.06E-18	DIFF
CXCL16	1.20E-69	6.271545906	0.986	0.129	4.06E-65	UP
IL1B	1.58E-26	6.23961747	0.986	0.286	5.37E-22	DIFF
CD84	7.25E-68	6.19714647	0.886	0.071	2.46E-63	UP
CCL2	2.07E-29	6.193670279	0.986	0.286	7.01E-25	DIFF
PLEK	3.73E-33	6.149207559	0.971	0.2	1.26E-28	UP
CCR7	5.45E-101	6.145968527	0.329	0	1.85E-96	DIFF
ITGB2	1.08E-53	6.135851767	0.986	0.071	3.66E-49	UP
LCP2	7.91E-55	6.122812406	0.971	0.114	2.68E-50	UP
MSR1	1.41E-37	6.114586506	0.786	0.186	4.78E-33	UP
SLC43A3	7.33E-47	6.108249317	0.657	0.057	2.48E-42	DIFF
FCER1G	1.87E-65	6.071329385	1	0.143	6.32E-61	UP
SPHK1	2.71E-25	6.04314773	0.829	0.043	9.18E-21	DIFF
CCL8	2.53E-15	6.0363999	0.371	0.014	8.58E-11	DIFF
LAPTM5	5.97E-53	5.997593502	1	0.243	2.02E-48	UP
APBB1IP	3.62E-80	5.981341949	0.957	0.443	1.22E-75	UP
TLR2	2.29E-48	5.963198037	0.814	0.129	7.76E-44	UP
HLA-DRA	8.88E-33	5.947287941	1	0.171	3.01E-28	UP
CD53	1.33E-31	5.931637258	0.943	0.057	4.51E-27	UP
IRF8	4.14E-36	5.922111333	0.957	0.086	1.40E-31	UP
C1QB	1.04E-41	5.920514678	1	0.214	3.51E-37	UP
CD74	8.80E-50	5.914879933	1	0.5	2.98E-45	UP
GPR183	1.55E-37	5.902531056	0.843	0.171	5.24E-33	UP
C10orf128	7.40E-44	5.891201984	0.714	0.086	2.51E-39	UP
TNFSF8	3.46E-33	5.874370354	0.6	0.1	1.17E-28	DIFF
TNFRSF1B	4.42E-63	5.786929972	0.857	0.071	1.50E-58	UP
PMAIP1	5.63E-23	5.744099218	0.529	0.029	1.91E-18	DIFF
ADAM28	3.46E-50	5.727920455	0.829	0.029	1.17E-45	UP
CD44	1.19E-15	5.724828274	0.457	0.171	4.02E-11	DIFF
OASL	6.55E-17	5.723178642	0.457	0.1	2.22E-12	DIFF
PLAU	2.08E-16	5.720477471	0.629	0.029	7.05E-12	DIFF
CD40	5.11E-51	5.713375638	0.743	0.086	1.73E-46	DIFF
SERPINA1	1.18E-56	5.704254515	0.886	0.1	3.99E-52	DIFF
IL1A	4.02E-17	5.69527758	0.914	0.186	1.36E-12	DIFF
ALOX5AP	3.86E-47	5.691549674	0.957	0.214	1.31E-42	UP
CD83	2.29E-37	5.680564	0.986	0.386	7.76E-33	DIFF
HAVCR2	2.92E-59	5.664942717	0.971	0.286	9.91E-55	UP
TREM2	3.03E-46	5.663281359	0.957	0.057	1.03E-41	UP
C3AR1	7.82E-56	5.64813892	0.914	0.143	2.65E-51	UP
SRGN	8.92E-34	5.641811988	1	0.243	3.02E-29	UP
IL18	2.87E-52	5.620852959	0.829	0.1	9.73E-48	UP
CSF1	5.49E-20	5.587478976	0.7	0.129	1.86E-15	DIFF
LUCAT1	4.91E-27	5.580535694	0.671	0.129	1.66E-22	DIFF
S100A11	6.02E-34	5.575439727	1	0.214	2.04E-29	DIFF
HLA-DPA1	1.81E-35	5.560418787	1	0.129	6.13E-31	UP
TNFAIP3	6.16E-17	5.55586727	0.857	0.071	2.09E-12	DIFF
IL10RA	6.09E-45	5.555471909	0.871	0.043	2.06E-40	UP
C3	1.30E-35	5.547043508	1	0.386	4.40E-31	UP
CYBA	6.24E-68	5.513027119	1	0.229	2.11E-63	UP
CCL20	1.65E-13	5.499421696	0.671	0.086	5.59E-09	DIFF
CD86	4.62E-56	5.488666328	0.914	0.129	1.57E-51	UP
CSF3R	3.26E-61	5.48715376	0.829	0.029	1.11E-56	UP
PTGS1	9.26E-42	5.483723133	0.743	0.029	3.14E-37	UP
LY86	6.42E-62	5.47886307	0.943	0.071	2.17E-57	UP
CCL4	4.90E-31	5.471001486	1	0.586	1.66E-26	DIFF
TNFSF15	4.05E-09	5.457658176	0.271	0.071	0.000137125	DIFF
MAML2	9.73E-38	5.454805522	0.886	0.557	3.30E-33	UP
HCLS1	3.25E-69	5.451332939	0.957	0.243	1.10E-64	UP
PLAUR	4.26E-23	5.449051678	0.871	0.371	1.44E-18	DIFF
LAT2	1.21E-80	5.417179483	0.971	0.371	4.09E-76	UP
PRKCH	1.64E-29	5.41696289	0.9	0.357	5.56E-25	UP
GGTA1P	2.54E-41	5.408957889	0.957	0.271	8.61E-37	UP
ACY3	2.41E-48	5.37778133	0.886	0.1	8.16E-44	UP
TMIGD3	3.14E-36	5.368591495	0.957	0.171	1.06E-31	UP
LIF	1.62E-30	5.305301776	0.414	0.029	5.49E-26	DIFF
C1QA	1.44E-38	5.293238954	1	0.214	4.87E-34	UP
LYN	6.77E-48	5.292687979	0.957	0.429	2.29E-43	UP
IL1RN	1.10E-12	5.27349123	0.629	0.171	3.71E-08	DIFF
RGS10	8.78E-59	5.267546854	1	0.186	2.97E-54	UP
FOLR2	7.11E-43	5.266667196	0.914	0.043	2.41E-38	UP
CXCL2	0.000168936	5.263004107	0.271	0.086	1	DIFF
CCL3	3.09E-26	5.256554787	1	0.529	1.05E-21	DIFF
RHOG	4.52E-54	5.247927513	0.943	0.157	1.53E-49	DIFF
CLIC1	1.01E-23	5.208506653	0.957	0.1	3.42E-19	DIFF
ANKRD22	1.58E-25	5.194091313	0.514	0.029	5.34E-21	DIFF
CH25H	1.95E-20	5.193754493	0.914	0.129	6.59E-16	UP
FPR1	1.29E-41	5.181636754	0.943	0.129	4.36E-37	DIFF
C10orf54	2.21E-26	5.140568198	0.829	0.057	7.48E-22	UP
TRAF1	6.84E-11	5.122968091	0.386	0.143	2.32E-06	DIFF
PLD4	1.32E-51	5.111210207	0.943	0.071	4.48E-47	UP
VSIG4	3.01E-24	5.077053058	0.757	0.057	1.02E-19	UP
FCGR1A	2.30E-73	5.076935667	0.957	0.043	7.80E-69	UP
LINC00346	3.84E-31	5.072840807	0.6	0	1.30E-26	DIFF
CD14	1.92E-33	5.070389328	0.886	0.171	6.51E-29	UP
FLT1	1.04E-31	5.068867498	0.843	0.543	3.51E-27	DIFF
LST1	3.06E-47	5.028608224	0.971	0.086	1.04E-42	UP
DOCK8	3.64E-42	5.023385587	0.771	0.229	1.23E-37	UP
PLVAP	2.51E-55	5.014950341	0.914	0.243	8.52E-51	DIFF
SIGLEC10	1.64E-34	5.009297745	0.829	0.029	5.54E-30	UP
P2RY12	3.72E-33	4.99452246	0.971	0.271	1.26E-28	UP
C15orf48	1.33E-15	4.989187245	0.529	0.029	4.49E-11	DIFF
CCRL2	3.66E-17	4.973478676	0.671	0.071	1.24E-12	DIFF
CYBB	2.61E-39	4.95981091	0.9	0.043	8.83E-35	UP
HLA-DRB5	6.46E-44	4.95878358	1	0.286	2.19E-39	UP
FCGRT	6.23E-51	4.95806932	1	0.314	2.11E-46	UP
CD68	3.42E-42	4.949831118	1	0.286	1.16E-37	UP
HLA-E	1.18E-25	4.938429498	1	0.271	3.98E-21	UP
TMEM119	1.36E-43	4.934442495	0.886	0.029	4.62E-39	UP
CD300A	4.81E-48	4.932233444	0.714	0.114	1.63E-43	UP
IFI30	1.21E-30	4.926163054	0.929	0.2	4.08E-26	UP
OR9A4	5.24E-25	4.909576346	0.671	0.257	1.78E-20	DIFF
CSF2RA	3.24E-43	4.906449337	0.929	0.043	1.10E-38	UP
CCL22	NA	4.88702529	0.2	0.057	NA	NO
PXDC1	2.80E-27	4.862650602	0.714	0.057	9.49E-23	DIFF
CD4	4.68E-39	4.857980995	0.814	0.143	1.59E-34	UP
TYROBP	1.97E-32	4.856391114	1	0.329	6.67E-28	UP
SIGLEC8	1.46E-37	4.855935103	0.657	0.014	4.94E-33	UP
LITAF	6.48E-49	4.819208975	0.943	0.557	2.20E-44	DIFF
PTPRC	6.01E-36	4.808939431	0.814	0.143	2.04E-31	UP
MFNG	3.11E-31	4.803281427	0.6	0.029	1.05E-26	DIFF
NFKBIA	9.46E-34	4.802873826	0.971	0.543	3.20E-29	UP
HLA-DMA	7.00E-34	4.796661762	0.914	0.1	2.37E-29	UP
SAMSN1	2.70E-34	4.794681092	0.8	0.114	9.16E-30	UP
CLEC7A	4.96E-32	4.792803736	0.929	0.071	1.68E-27	UP
MSN	1.34E-40	4.789181998	0.971	0.371	4.54E-36	UP
AIF1	3.48E-33	4.758009094	1	0.429	1.18E-28	UP
CSF3	NA	4.757175679	0.143	0	NA	NO
TMEM156	5.00E-51	4.738767837	0.843	0.2	1.69E-46	UP
ADAP2	2.46E-47	4.733015322	0.914	0.214	8.32E-43	UP
RHBDF2	1.06E-50	4.729484013	0.914	0.257	3.61E-46	UP
CD99	9.16E-49	4.725639089	0.986	0.143	3.10E-44	UP
OLFML3	4.20E-31	4.693598764	0.829	0.071	1.42E-26	UP
IGSF6	4.94E-30	4.690079207	0.886	0.086	1.67E-25	UP
LAIR1	7.75E-35	4.682952291	0.686	0.1	2.63E-30	UP
DHRS9	8.78E-18	4.681025223	0.871	0.114	2.98E-13	UP
IRAK2	5.77E-39	4.659738931	0.943	0.629	1.95E-34	DIFF
NPL	5.00E-31	4.61629192	0.8	0.2	1.69E-26	UP
A2M	1.10E-29	4.60140321	1	0.457	3.73E-25	UP
ACSL5	3.47E-22	4.546048056	0.657	0.2	1.17E-17	DIFF
MIR155HG	6.06E-09	4.54575574	0.543	0.157	0.00020538	DIFF
HLA-DRB1	1.23E-29	4.527200366	0.986	0.429	4.17E-25	UP
FCGR3A	1.89E-21	4.525226284	0.786	0.043	6.40E-17	UP
KLHL6	1.50E-19	4.513788886	0.771	0.157	5.09E-15	UP
TLR4	1.31E-25	4.510057692	0.557	0	4.45E-21	UP
TSPO	3.50E-38	4.509687876	0.914	0.129	1.18E-33	UP
NINJ1	1.38E-31	4.50620103	1	0.443	4.69E-27	UP
IER3	6.57E-26	4.503304865	0.986	0.357	2.23E-21	DIFF
NLRP3	1.32E-25	4.478390265	0.9	0.443	4.48E-21	DIFF
RBM47	4.88E-53	4.465356453	0.9	0.814	1.65E-48	UP
SUSD3	3.00E-23	4.465248945	0.671	0.171	1.02E-18	UP
CLEC9A	1.95E-31	4.464962725	0.629	0.014	6.60E-27	UP
ITGA5	1.40E-17	4.464721066	0.543	0.014	4.73E-13	DIFF
GYPC	4.69E-24	4.459431619	0.957	0.086	1.59E-19	UP
MS4A4A	9.75E-23	4.443148206	0.529	0.014	3.30E-18	UP
SYK	3.06E-33	4.434326776	0.843	0.186	1.04E-28	UP
SERPINE1	3.78E-17	4.430368127	0.829	0.3	1.28E-12	DIFF
VAMP8	1.14E-28	4.425778426	0.914	0.043	3.87E-24	UP
IKZF1	2.16E-15	4.42137633	0.829	0.129	7.33E-11	UP
LCP1	8.07E-25	4.418975518	0.886	0.243	2.74E-20	UP
C1QC	1.72E-52	4.413594082	1	0.157	5.84E-48	UP
OSM	6.12E-16	4.413271072	0.686	0.071	2.07E-11	DIFF
TREM1	4.35E-18	4.403882174	0.457	0.014	1.47E-13	DIFF
ADGRE2	4.35E-21	4.387685974	0.529	0.243	1.47E-16	DIFF
TGFBR2	1.43E-21	4.381133684	0.6	0.114	4.85E-17	UP
ARHGDIB	6.77E-26	4.379778864	1	0.286	2.29E-21	UP
SLC37A2	1.52E-23	4.379695338	0.557	0.071	5.15E-19	DIFF
G0S2	6.83E-07	4.36171563	0.686	0.171	0.02314721	DIFF
CTSC	8.40E-24	4.33159983	0.8	0.1	2.85E-19	UP
SOD2	5.12E-19	4.323849812	0.971	0.571	1.74E-14	DIFF
IFITM2	1.50E-31	4.311225093	0.829	0.043	5.09E-27	DIFF
LILRB4	4.66E-21	4.308257272	0.943	0.129	1.58E-16	UP
GM2A	2.61E-26	4.303954661	0.671	0.129	8.84E-22	DIFF
GPR34	4.62E-15	4.288961292	0.886	0.1	1.56E-10	UP
NCF4	3.06E-36	4.280705432	0.686	0.014	1.04E-31	UP
LILRA4	9.96E-22	4.276921988	0.514	0	3.38E-17	DIFF
IDO1	NA	4.276921988	0.171	0	NA	NO
PCED1B-AS1	5.11E-38	4.270282489	0.786	0.043	1.73E-33	UP
MS4A6A	5.11E-14	4.249465841	0.543	0.071	1.73E-09	UP
EBI3	6.57E-35	4.237270736	0.929	0.229	2.23E-30	DIFF
GPR84	1.60E-13	4.226163015	0.714	0.057	5.41E-09	DIFF
SLC2A5	5.05E-26	4.215012891	0.943	0.357	1.71E-21	UP
TNFAIP8L3	8.00E-15	4.214746523	0.614	0.029	2.71E-10	DIFF
NFKB2	4.85E-24	4.21468158	0.757	0.143	1.64E-19	DIFF
PIK3AP1	1.01E-23	4.206704851	0.871	0.457	3.42E-19	UP
PTAFR	1.25E-25	4.20524813	0.7	0.371	4.23E-21	UP
FCAR	2.40E-30	4.204571144	0.629	0.129	8.14E-26	DIFF
DOCK10	1.15E-29	4.198638357	0.943	0.529	3.89E-25	UP
EMP3	2.66E-21	4.189628873	0.771	0.171	9.01E-17	DIFF
LINC01094	1.54E-22	4.188845863	0.714	0.071	5.21E-18	UP
CCL7	5.67E-07	4.178311353	0.343	0.043	0.019206971	DIFF
C5AR1	6.14E-38	4.176817967	0.871	0.386	2.08E-33	DIFF
RCSD1	7.83E-22	4.176077228	0.729	0.243	2.65E-17	UP
ADRB2	1.29E-14	4.158064846	0.471	0.029	4.36E-10	UP
CASP1	3.07E-20	4.14974712	0.529	0.014	1.04E-15	UP
MNDA	9.03E-22	4.145897731	0.514	0.014	3.06E-17	UP
RAB20	4.54E-18	4.145726262	0.786	0.129	1.54E-13	UP
ARPC1B	1.14E-28	4.126147404	1	0.414	3.87E-24	UP
MOB3C	4.04E-11	4.111508315	0.343	0	1.37E-06	DIFF
PAQR5	3.91E-15	4.10679213	0.557	0.257	1.33E-10	DIFF
COTL1	1.24E-42	4.105055238	1	0.514	4.20E-38	UP
SIPA1	1.69E-27	4.104766737	0.6	0.086	5.71E-23	UP
SOCS3	8.23E-09	4.079855604	0.729	0.071	0.00027883	DIFF
XAF1	5.13E-16	4.077167861	0.443	0.114	1.74E-11	UP
TNFAIP8	3.46E-12	4.072348915	0.686	0.371	1.17E-07	DIFF
TNFRSF10D	1.74E-14	4.064714104	0.443	0.071	5.88E-10	UP
FTL	4.13E-78	4.048834751	1	1	1.40E-73	UP
PYCARD	4.98E-27	4.047919835	0.871	0.171	1.69E-22	DIFF
GSN	4.89E-23	4.039087612	0.986	0.429	1.66E-18	UP
LIPN	1.64E-07	4.038135129	0.271	0	0.005542376	DIFF
RUNX1	5.63E-19	4.03059213	0.9	0.329	1.91E-14	UP
C12orf75	7.87E-23	4.029953944	0.986	0.271	2.67E-18	UP
BIRC3	1.42E-08	4.027341849	0.471	0.029	0.000482572	DIFF
LPAR1	1.51E-18	4.019642396	0.771	0.171	5.11E-14	UP
CCR1	2.17E-15	4.014146164	0.729	0.071	7.34E-11	DIFF
MMP2	1.52E-22	4.013887583	0.571	0.043	5.16E-18	UP
ADPRH	1.92E-18	4.002573944	0.5	0	6.49E-14	DIFF
SASH3	3.42E-14	3.996185026	0.386	0.014	1.16E-09	UP
TGIF1	1.42E-20	3.987192224	0.814	0.2	4.83E-16	DIFF
MAP3K8	1.13E-20	3.982023316	0.943	0.243	3.84E-16	UP
TRIP10	3.10E-17	3.966286004	0.457	0.1	1.05E-12	DIFF
STX11	1.72E-10	3.957516669	0.857	0.171	5.83E-06	DIFF
IRAK3	3.68E-11	3.953494554	0.771	0.114	1.25E-06	UP
IL3RA	2.18E-17	3.952866024	0.457	0	7.38E-13	DIFF
ANXA2	1.16E-10	3.951787134	0.486	0.271	3.93E-06	DIFF
RGS19	1.10E-24	3.949853892	0.886	0.1	3.72E-20	UP
NAPSB	4.81E-19	3.945118649	0.457	0.014	1.63E-14	DIFF
THEMIS2	1.15E-19	3.941857519	0.7	0.071	3.88E-15	UP
NPC2	4.72E-21	3.938681341	0.971	0.243	1.60E-16	UP
GAB3	2.81E-11	3.935919644	0.671	0.129	9.51E-07	UP
GBP1	3.21E-09	3.932763121	0.314	0	0.000108812	DIFF
GAL3ST4	2.28E-15	3.93042196	0.671	0.157	7.72E-11	UP
CYTH4	9.91E-27	3.924733341	0.6	0.029	3.36E-22	UP
GPR132	5.08E-17	3.921461408	0.743	0.171	1.72E-12	DIFF
HLA-DQA1	5.51E-10	3.92145289	0.757	0.1	1.87E-05	DIFF
MAPKAPK3	NA	3.919904686	0.643	0.071	NA	NO
PPP1R18	1.30E-29	3.91905248	0.9	0.071	4.42E-25	DIFF
IL13RA1	4.81E-19	3.90650888	0.971	0.114	1.63E-14	UP
LYVE1	2.59E-15	3.906314554	0.7	0.086	8.78E-11	UP
HLA-DQB1	4.14E-14	3.906117861	0.886	0.171	1.40E-09	DIFF
LTC4S	7.44E-35	3.903928182	0.929	0.186	2.52E-30	UP
KCNIP1	5.75E-16	3.897552731	0.686	0.329	1.95E-11	UP
FCGR2A	3.65E-47	3.896650604	0.971	0.829	1.24E-42	UP
GIMAP4	4.93E-14	3.889660225	0.371	0.043	1.67E-09	UP
TNIP3	NA	3.888837867	0.3	0.114	NA	NO
STAT5A	6.43E-18	3.866248611	0.543	0.157	2.18E-13	DIFF
RAB32	9.51E-19	3.863498	0.814	0.143	3.22E-14	DIFF
ITPRIP	2.14E-14	3.855004933	0.743	0.186	7.25E-10	DIFF
HAMP	1.04E-17	3.845546815	0.843	0.186	3.51E-13	DIFF
SCIN	2.31E-08	3.841953584	0.743	0.171	0.000783763	UP
STAB1	6.42E-24	3.838064788	0.6	0.071	2.18E-19	UP
PRDM1	2.07E-14	3.828323772	0.629	0.129	7.01E-10	DIFF
MYOF	2.70E-27	3.818038705	0.886	0.571	9.15E-23	UP
GPX1	1.78E-37	3.789289282	1	0.757	6.05E-33	UP
BIN2	5.99E-15	3.787480287	0.843	0.243	2.03E-10	UP
RNASE2	3.04E-11	3.777607579	0.357	0	1.03E-06	DIFF
ARHGAP31	4.03E-11	3.763253528	0.857	0.243	1.37E-06	UP
MCM5	1.65E-20	3.759281182	0.557	0.129	5.61E-16	UP
RAB7B	5.06E-14	3.738167339	0.686	0.257	1.71E-09	DIFF
HLA-B	7.83E-28	3.730607506	1	0.614	2.65E-23	UP
CRYBB1	3.57E-22	3.729910837	0.6	0.029	1.21E-17	DIFF
ZFP36L2	1.31E-14	3.728433961	0.8	0.1	4.45E-10	UP
LILRB1	2.40E-25	3.728303793	0.629	0.014	8.14E-21	UP
CSF1R	6.55E-29	3.718976488	1	0.5	2.22E-24	UP
HTRA1	1.19E-19	3.718250478	0.986	0.443	4.04E-15	UP
PSMB9	2.21E-18	3.717774329	0.5	0	7.49E-14	DIFF
B2M	1.71E-32	3.705741154	1	0.757	5.79E-28	UP
GEM	1.78E-05	3.696371619	0.543	0.114	0.603670042	DIFF
CCL1	NA	3.690895945	0.171	0	NA	NO
LINC01366	4.60E-14	3.686100279	0.457	0	1.56E-09	DIFF
CMTM3	1.19E-17	3.677521993	0.8	0.143	4.02E-13	DIFF
CAPG	1.21E-18	3.677093118	0.986	0.243	4.12E-14	DIFF
FERMT3	2.87E-19	3.671182175	0.829	0.286	9.71E-15	DIFF
RIN2	2.69E-18	3.66962024	0.929	0.643	9.11E-14	UP
SLAMF7	NA	3.660250628	0.2	0.029	NA	NO
SLAMF1	0.000187769	3.651121375	0.271	0.029	1	DIFF
CTSL	1.22E-14	3.636170435	0.943	0.514	4.12E-10	DIFF
TRIM38	3.03E-18	3.63047716	0.586	0.086	1.02E-13	UP
LINC01268	3.38E-14	3.629196472	0.457	0.029	1.14E-09	UP
SQRDL	3.87E-18	3.627153311	0.8	0.286	1.31E-13	DIFF
APOBEC3G	2.23E-13	3.623436649	0.4	0.043	7.57E-09	DIFF
CNPY3	5.14E-25	3.622061949	0.986	0.386	1.74E-20	UP
CYTL1	2.06E-12	3.613645255	0.443	0.014	6.96E-08	UP
SLC11A1	6.69E-10	3.613199169	0.871	0.1	2.27E-05	UP
HCST	1.84E-17	3.607911646	0.986	0.129	6.23E-13	UP
GMFG	NA	3.596693438	0.929	0.143	NA	NO
CDKN2B	2.87E-07	3.592379972	0.314	0.029	0.009739602	DIFF
HLA-DPB1	1.42E-15	3.585102943	0.986	0.257	4.81E-11	UP
METRNL	1.12E-33	3.584962501	0.814	0.086	3.80E-29	DIFF
TMIGD2	1.08E-22	3.584962501	0.814	0.157	3.65E-18	DIFF
SELPLG	4.35E-14	3.577567841	0.771	0.171	1.47E-09	UP
B3GNT5	3.91E-16	3.572165348	0.857	0.286	1.32E-11	UP
IL6	0.000144246	3.565632558	0.543	0.071	1	DIFF
FCGBP	NA	3.557278942	0.414	0.257	NA	NO
IL4I1	2.61E-11	3.544148038	0.7	0.2	8.83E-07	DIFF
CECR1	3.27E-16	3.541935896	0.671	0.429	1.11E-11	UP
CD300LB	1.19E-11	3.54016817	0.614	0.114	4.05E-07	DIFF
HMOX1	1.84E-10	3.533892792	0.643	0.186	6.24E-06	DIFF
RNF144B	2.37E-12	3.512634367	0.743	0.414	8.02E-08	DIFF
POPDC2	2.46E-13	3.503030646	0.429	0.014	8.34E-09	DIFF
RHOC	4.50E-14	3.496875791	0.914	0.329	1.52E-09	DIFF
CLEC5A	1.43E-06	3.488857733	0.257	0.014	0.048561415	DIFF
HCK	3.16E-14	3.487938046	0.829	0.314	1.07E-09	UP
ABCG2	1.38E-21	3.479550261	0.8	0.586	4.66E-17	DIFF
TMEM52B	7.19E-18	3.478047297	0.871	0.214	2.44E-13	UP
CDKN2A	4.81E-17	3.469358459	0.471	0.057	1.63E-12	DIFF
FAM26F	4.51E-16	3.46792308	0.471	0.029	1.53E-11	DIFF
PDPN	3.68E-15	3.465539197	0.843	0.271	1.25E-10	DIFF
HOMER3	8.54E-26	3.463246592	0.8	0.114	2.89E-21	DIFF
CD33	9.39E-16	3.463070196	0.429	0.029	3.18E-11	UP
HLA-DOA	1.35E-15	3.455679484	0.486	0	4.56E-11	DIFF
TFEC	2.95E-22	3.454601701	0.643	0.329	1.00E-17	UP
NFKBIZ	3.96E-13	3.451961837	0.914	0.271	1.34E-08	DIFF
FTLP3	4.29E-40	3.451647642	0.986	0.743	1.45E-35	DIFF
ANXA5	2.85E-26	3.45113084	0.971	0.586	9.64E-22	DIFF
CASP4	6.34E-14	3.450032921	0.443	0	2.15E-09	DIFF
TLR1	2.13E-13	3.446734551	0.471	0.014	7.20E-09	UP
IFNGR2	1.57E-24	3.439482748	1	0.629	5.31E-20	UP
TMBIM1	1.47E-10	3.430087657	0.814	0.086	4.98E-06	DIFF
SH3TC1	1.19E-07	3.428404723	0.614	0.086	0.004047566	UP
LPCAT2	3.66E-12	3.427272951	0.843	0.186	1.24E-07	UP
FKBP5	3.70E-13	3.425202622	0.871	0.6	1.25E-08	UP
CD300C	1.00E-10	3.421329245	0.614	0.057	3.39E-06	DIFF
AXL	1.79E-27	3.410657013	0.8	0.343	6.06E-23	UP
TBXAS1	9.94E-14	3.40555325	0.871	0.443	3.37E-09	UP
ADGRE5	2.72E-11	3.39746749	0.629	0.386	9.22E-07	DIFF
IL4R	1.27E-18	3.396396502	0.871	0.4	4.29E-14	UP
RAB13	2.36E-12	3.396286325	0.714	0.071	7.99E-08	DIFF
PLTP	1.59E-11	3.366581113	0.786	0.257	5.40E-07	DIFF
CORO1B	3.23E-12	3.364053571	0.786	0.071	1.09E-07	DIFF
PADI2	6.97E-13	3.363571603	0.686	0.257	2.36E-08	UP
PFN1	2.50E-39	3.36057959	1	0.814	8.47E-35	UP
IRF5	1.72E-11	3.35464367	0.686	0.129	5.83E-07	UP
IFIT2	NA	3.346661241	0.271	0.186	NA	NO
CCR5	3.75E-08	3.345774837	0.614	0.029	0.001271806	DIFF
HLA-DRB6	6.81E-45	3.343341401	0.986	0.214	2.31E-40	UP
EVI2A	2.79E-16	3.340911198	0.843	0.229	9.46E-12	UP
AMPD3	2.08E-10	3.339582545	0.686	0.286	7.03E-06	DIFF
NCF2	3.32E-11	3.330631473	0.729	0.2	1.13E-06	DIFF
MAFB	9.19E-10	3.32897301	0.629	0.1	3.11E-05	DIFF
CARD16	9.08E-14	3.323850407	0.443	0.014	3.08E-09	DIFF
CXorf21	3.33E-09	3.320424504	0.386	0.057	0.000112729	DIFF
HAAO	2.01E-14	3.309508836	0.471	0	6.79E-10	DIFF
HLA-A	4.21E-16	3.30798652	0.986	0.429	1.43E-11	UP
SIGLEC9	1.78E-13	3.306860647	0.414	0.057	6.03E-09	DIFF
PTP4A2P2	4.23E-10	3.303560708	0.514	0.129	1.43E-05	DIFF
ORMDL2	1.74E-11	3.299629428	0.614	0.057	5.88E-07	DIFF
FGD2	1.54E-13	3.293991218	0.429	0.029	5.22E-09	UP
SPI1	1.49E-30	3.292064912	1	0.529	5.04E-26	UP
MPEG1	1.11E-11	3.288569498	0.4	0	3.76E-07	DIFF
FTH1	1.17E-54	3.280385913	1	0.986	3.98E-50	DIFF
RNASET2	9.83E-21	3.279892412	1	0.629	3.33E-16	UP
TNFRSF12A	2.67E-09	3.274159055	0.771	0.157	9.04E-05	DIFF
SLCO2B1	4.20E-14	3.271336835	0.843	0.314	1.42E-09	UP
HLA-DMB	2.41E-14	3.267307751	0.886	0.157	8.15E-10	UP
ZNF812	3.90E-09	3.266543192	0.3	0.057	0.000132105	DIFF
LINC00996	2.86E-10	3.261763869	0.343	0.014	9.70E-06	UP
DTX3L	NA	3.261585189	0.343	0.043	NA	NO
FCGR1B	8.66E-19	3.257010618	0.829	0.086	2.93E-14	UP
IDO2	7.19E-11	3.253564271	0.529	0.3	2.44E-06	DIFF
PLK3	1.17E-18	3.252340042	0.871	0.486	3.98E-14	DIFF
COPZ2	3.17E-15	3.246118491	0.514	0.086	1.07E-10	DIFF
ACSM5	1.51E-11	3.243817268	0.343	0.057	5.11E-07	UP
DCN	NA	3.235888264	0.129	0.043	NA	NO
P2RX4	1.10E-18	3.231034214	0.957	0.543	3.74E-14	DIFF
ABI3	5.12E-13	3.228492621	0.714	0.129	1.74E-08	DIFF
BLNK	6.03E-13	3.228298707	0.786	0.229	2.04E-08	UP
PLEKHO2	1.21E-13	3.218216745	0.714	0.143	4.09E-09	DIFF
MAF	7.03E-06	3.217353504	0.757	0.514	0.238039632	UP
SLC39A1	NA	3.209959663	0.757	0.257	NA	NO
ELF4	1.20E-17	3.209453366	0.557	0.214	4.07E-13	DIFF
SLC15A3	1.46E-18	3.208359724	0.871	0.157	4.94E-14	UP
PRG2	NA	3.206107338	0.157	0	NA	NO
LY96	6.68E-17	3.200785965	0.729	0.271	2.26E-12	UP
RPS19	1.98E-35	3.199244075	1	0.843	6.71E-31	DIFF
ZFP36	1.04E-08	3.192871994	0.957	0.243	0.000352427	UP
SYNGR2	1.93E-14	3.183619409	0.871	0.229	6.53E-10	UP
GNG5	9.36E-26	3.182730354	0.986	0.486	3.17E-21	UP
LINC01480	3.08E-13	3.178018683	0.457	0.029	1.04E-08	UP
RARRES3	NA	3.168352582	0.529	0.043	NA	NO
PLP2	1.19E-14	3.163322267	0.471	0.029	4.03E-10	DIFF
LILRA2	4.28E-11	3.152250109	0.357	0.043	1.45E-06	DIFF
CTSB	2.40E-37	3.151098357	1	0.929	8.12E-33	DIFF
TAL1	2.71E-13	3.148487831	0.6	0.029	9.19E-09	UP
UNC93B1	1.60E-16	3.146015024	0.771	0.143	5.43E-12	UP
TIFA	2.72E-06	3.141949429	0.243	0.043	0.092099644	DIFF
LINC01272	1.63E-09	3.133445307	0.4	0.043	5.52E-05	DIFF
TAGAP	1.41E-07	3.129079949	0.457	0.086	0.004767489	DIFF
SIRPB2	2.62E-10	3.127588055	0.314	0.029	8.89E-06	UP
SLC26A2	2.69E-11	3.127408169	0.414	0.086	9.11E-07	DIFF
OGFRL1	1.44E-18	3.127050108	0.986	0.686	4.86E-14	UP
MMP9	NA	3.124545098	0.243	0.043	NA	NO
TMEM176B	1.77E-10	3.118730195	0.886	0.129	6.01E-06	DIFF
APOC1	8.31E-15	3.114600161	0.957	0.314	2.82E-10	DIFF
CD99P1	6.88E-14	3.108969253	0.643	0.029	2.33E-09	DIFF
CMTM7	1.58E-12	3.106696332	0.829	0.329	5.35E-08	UP
FBP1	3.47E-15	3.105073857	0.486	0.171	1.18E-10	DIFF
IL6R	6.82E-17	3.099274647	0.871	0.543	2.31E-12	UP
CD58	5.12E-10	3.089908779	0.8	0.314	1.73E-05	UP
HLA-C	8.37E-21	3.085513306	1	0.557	2.83E-16	UP
ORAI3	1.05E-08	3.085247287	0.429	0.043	0.000354363	DIFF
SLC1A5	8.85E-21	3.084702875	0.871	0.357	3.00E-16	DIFF
TLR7	2.32E-06	3.071790683	0.3	0.043	0.078484031	UP
TAGLN2	3.89E-08	3.071002588	0.614	0.114	0.00131643	DIFF
SH3BGRL3	1.14E-21	3.061464464	0.986	0.686	3.87E-17	DIFF
CKLF	4.79E-17	3.060175515	0.829	0.143	1.62E-12	DIFF
MYL12A	1.32E-16	3.056345508	0.971	0.257	4.48E-12	DIFF
SLC39A12	0.000206871	3.055282436	0.3	0.186	1	DIFF
RPL11	9.57E-26	3.050626073	1	0.657	3.24E-21	DIFF
OAS2	NA	3.049925225	0.243	0.143	NA	NO
CD37	1.72E-19	3.047453919	0.886	0.1	5.82E-15	UP
TMSB4XP8	8.49E-46	3.046776771	1	0.929	2.88E-41	DIFF
ITPR2	3.33E-15	3.039030348	0.986	0.614	1.13E-10	UP
EEF1A1	1.50E-30	3.038772684	1	0.886	5.07E-26	DIFF
CD69	0.000185324	3.037182016	0.286	0.043	1	DIFF
INPP5D	8.81E-11	3.032205425	0.7	0.386	2.98E-06	UP
CCND1	2.15E-12	3.03169266	0.786	0.171	7.29E-08	DIFF
HLA-DQA2	1.50E-14	3.030161971	0.529	0.014	5.07E-10	DIFF
SP100	1.86E-10	3.025995209	0.786	0.186	6.32E-06	UP
CARD11	1.64E-17	3.017440448	0.743	0.386	5.55E-13	UP
RNASE1	0.001957449	3.01361627	0.257	0.043	1	UP
IRAK1	2.67E-15	3.006116534	0.929	0.314	9.03E-11	DIFF
STXBP2	8.26E-10	3.0050239	0.743	0.186	2.80E-05	DIFF
IKBKE	NA	3.003638577	0.543	0.114	NA	NO
SHE	3.69E-14	3	0.443	0.1	1.25E-09	DIFF
APOE	1.22E-14	2.998888993	1	0.614	4.12E-10	UP
BID	6.12E-16	2.993717948	0.957	0.557	2.07E-11	DIFF
ENG	2.61E-17	2.992678089	0.829	0.414	8.85E-13	UP
GPX1P1	5.13E-27	2.991303801	0.871	0.214	1.74E-22	DIFF
NFKBID	7.11E-15	2.986364016	0.929	0.486	2.41E-10	DIFF
TNFAIP2	3.85E-07	2.983794108	0.471	0.114	0.013034652	UP
LRRC25	NA	2.982359841	0.271	0.029	NA	NO
LMO2	2.20E-17	2.980286492	0.771	0.143	7.45E-13	UP
NIPAL4	0.0010891	2.979474137	0.4	0.086	1	DIFF
TMC6	2.92E-13	2.977279923	0.5	0.171	9.90E-09	UP
LRP10	9.54E-14	2.976074161	0.7	0.129	3.23E-09	DIFF
CTSZ	1.43E-14	2.970974979	0.729	0.186	4.85E-10	DIFF
POLD4	1.51E-10	2.960938185	0.8	0.186	5.12E-06	UP
HCG22	9.74E-07	2.960471636	0.229	0.057	0.03301428	UP
FGR	0.000132476	2.95836271	0.614	0.157	1	DIFF
RPLP0	1.39E-25	2.957115059	1	0.7	4.70E-21	DIFF
TLR3	0.000403982	2.955525371	0.2	0	1	DIFF
GPSM3	2.11E-22	2.95419631	0.929	0.186	7.16E-18	DIFF
CSF2RB	1.42E-07	2.953540689	0.286	0.014	0.004796335	DIFF
LTBR	1.43E-12	2.941300626	0.586	0.043	4.86E-08	DIFF
ABCA1	1.38E-10	2.938511478	0.8	0.457	4.69E-06	DIFF
RPL34	1.16E-26	2.934218227	1	0.8	3.91E-22	DIFF
LPAR5	4.33E-15	2.934112064	0.729	0.157	1.47E-10	UP
MITF	7.50E-10	2.933736324	0.643	0.343	2.54E-05	DIFF
ARHGAP30	5.13E-09	2.929074436	0.543	0.243	0.000173894	UP
HK2	4.35E-07	2.923169415	0.557	0.143	0.014728395	UP
DBI	2.50E-13	2.921927049	1	0.529	8.47E-09	DIFF
HPSE	4.99E-08	2.920897454	0.257	0.086	0.001689941	DIFF
FTH1P20	5.03E-40	2.919917276	0.986	0.814	1.70E-35	DIFF
IL10	NA	2.916320009	0.214	0.014	NA	NO
TMSB4X	2.41E-44	2.915727821	1	0.986	8.16E-40	UP
RAB3IL1	8.66E-16	2.911726064	0.657	0.2	2.93E-11	DIFF
FYB	2.83E-09	2.911078812	0.886	0.271	9.57E-05	UP
UBA7	1.29E-08	2.906261833	0.643	0.086	0.000438177	UP
SCARF1	2.44E-09	2.905231372	0.586	0.143	8.27E-05	DIFF
DDX60L	NA	2.901494455	0.471	0.286	NA	NO
S100A10	NA	2.90133107	0.371	0.043	NA	NO
LPL	2.21E-05	2.900866808	0.586	0.314	0.750375084	DIFF
RPS3	1.64E-22	2.898525143	1	0.8	5.57E-18	DIFF
VIM	2.87E-05	2.889477155	0.5	0.243	0.971955831	DIFF
RPS18	2.49E-28	2.888657509	1	0.857	8.43E-24	DIFF
CLCF1	6.93E-07	2.885357434	0.243	0.029	0.023479832	DIFF
TUBA1C	2.62E-11	2.884856701	0.829	0.629	8.87E-07	DIFF
JDP2	3.35E-12	2.884759426	0.8	0.357	1.13E-07	DIFF
IL1R1	2.51E-05	2.879611011	0.514	0.229	0.852036687	DIFF
PRKX	4.20E-14	2.879145605	0.614	0.357	1.42E-09	UP
SH3BP2	5.72E-15	2.877166825	0.757	0.129	1.94E-10	UP
IFI44	NA	2.876638911	0.357	0.014	NA	NO
IGFLR1	4.05E-09	2.874469118	0.5	0.1	0.000137379	DIFF
HMG20B	NA	2.869088563	0.657	0.129	NA	NO
SIGLEC14	1.92E-11	2.867061168	0.429	0.014	6.51E-07	DIFF
CTSS	7.32E-15	2.864705365	0.871	0.457	2.48E-10	UP
RPS2P5	4.16E-30	2.863247684	0.971	0.6	1.41E-25	DIFF
IL2RA	9.02E-09	2.857507126	0.4	0.171	0.000305765	DIFF
GCH1	8.02E-11	2.856701713	0.843	0.471	2.72E-06	DIFF
RUNX1-IT1	1.60E-06	2.849665727	0.243	0.014	0.054305152	DIFF
LINC01136	1.14E-11	2.846349054	0.414	0.043	3.85E-07	DIFF
PTPN6	1.83E-13	2.841500767	0.814	0.329	6.20E-09	UP
EIF4E	1.56E-30	2.8399345	0.986	0.886	5.28E-26	DIFF
FPR3	NA	2.838326309	0.2	0.029	NA	NO
MYD88	0.000148662	2.829094574	0.343	0.043	1	DIFF
METTL7A	6.59E-07	2.82837562	0.743	0.243	0.022340965	UP
OLFML2B	5.08E-08	2.821499104	0.386	0.029	0.001720089	DIFF
MSLN	4.29E-08	2.821402697	0.314	0.014	0.001451993	DIFF
TEX14	3.46E-12	2.813465457	0.914	0.586	1.17E-07	UP
LYL1	2.87E-12	2.810029056	0.443	0.029	9.72E-08	DIFF
ST6GAL1	4.70E-17	2.808909018	0.986	0.771	1.59E-12	UP
EFEMP1	NA	2.808206321	0.157	0.086	NA	NO
NXPH1	NA	2.807354922	0.314	0.3	NA	NO
DRAM1	NA	2.804693122	0.486	0.257	NA	NO
IPCEF1	3.29E-14	2.802849136	0.971	0.729	1.12E-09	UP
WIPF1	4.44E-12	2.802193217	0.757	0.229	1.50E-07	UP
PRR5	2.39E-10	2.800918227	0.771	0.3	8.09E-06	DIFF
NRROS	1.81E-09	2.799585948	0.6	0.257	6.13E-05	UP
FCGR1C	1.49E-16	2.798557974	0.7	0.071	5.05E-12	UP
SAMD9L	NA	2.794251335	0.229	0.029	NA	NO
RASAL3	2.57E-12	2.789054105	0.514	0.086	8.70E-08	UP
TRIP6	6.73E-10	2.785807141	0.486	0.086	2.28E-05	DIFF
RPS2	9.89E-34	2.784076073	1	0.871	3.35E-29	DIFF
SCIMP	6.17E-09	2.782804783	0.457	0.143	0.00020919	DIFF
KLF3	1.92E-09	2.780855186	0.814	0.143	6.49E-05	UP
GSN-AS1	1.00E-09	2.775293713	0.457	0.043	3.39E-05	DIFF
RPL19	9.94E-33	2.775021706	1	0.929	3.37E-28	DIFF
EEF1G	1.07E-15	2.765774306	0.986	0.629	3.62E-11	DIFF
RPS23	2.88E-24	2.76355409	1	0.814	9.75E-20	DIFF
ENTPD1	2.22E-13	2.762855462	0.814	0.314	7.54E-09	UP
RPL27AP6	2.71E-35	2.758674557	0.971	0.443	9.19E-31	DIFF
HPGDS	1.12E-13	2.758283793	0.886	0.257	3.81E-09	UP
IMPDH1P10	2.67E-08	2.75808502	0.557	0.171	0.000905345	DIFF
BCAT1	2.85E-11	2.756384851	0.857	0.543	9.66E-07	DIFF
PSMB8-AS1	6.95E-06	2.754887502	0.271	0.014	0.235577603	DIFF
RAC2	3.97E-11	2.752440775	0.671	0.114	1.35E-06	DIFF
FAH	1.50E-08	2.750512126	0.543	0.243	0.000508421	DIFF
ZC3H12C	1.16E-12	2.748160611	0.871	0.614	3.95E-08	DIFF
RASGRP3	1.09E-11	2.745264917	0.843	0.471	3.69E-07	DIFF
B4GALT1	2.66E-10	2.74449306	0.929	0.457	9.00E-06	UP
SLC35D2	1.88E-17	2.742145833	0.714	0.429	6.36E-13	UP
CFAP58-AS1	1.41E-06	2.736593718	0.5	0.1	0.04775312	DIFF
LGALS9	8.57E-18	2.73654857	0.914	0.114	2.90E-13	UP
TNFSF18	2.69E-08	2.734903128	0.314	0	0.00091005	DIFF
TIMP1	0.000164269	2.728004727	0.514	0.114	1	DIFF
RPL23A	4.53E-32	2.727944868	1	0.9	1.53E-27	DIFF
ANGPTL4	2.28E-07	2.725687526	0.357	0.229	0.007738561	DIFF
CDKN1A	3.58E-17	2.724820518	0.986	0.7	1.21E-12	DIFF
CMKLR1	0.000124579	2.724226482	0.5	0.171	1	UP
GNGT2	7.77E-08	2.721283972	0.329	0.014	0.002632516	DIFF
BCAR3	9.09E-10	2.720385464	0.871	0.429	3.08E-05	UP
RNVU1-19	2.90E-09	2.72022233	0.386	0.043	9.81E-05	DIFF
PLIN3	3.75E-15	2.713653724	0.757	0.429	1.27E-10	DIFF
ISG20	NA	2.712812456	0.386	0.1	NA	NO
PALD1	NA	2.709026484	0.857	0.457	NA	NO
GNA15	5.58E-12	2.707311525	0.729	0.186	1.89E-07	DIFF
HCP5	2.94E-05	2.706767338	0.214	0	0.994996371	DIFF
IFNE	0.00235069	2.702798991	0.2	0.014	1	DIFF
RPS11	7.57E-29	2.701287023	1	0.9	2.56E-24	DIFF
HAUS4	2.88E-06	2.701194463	0.457	0.1	0.097412365	DIFF
MAPKAPK2	3.04E-13	2.699729672	0.9	0.343	1.03E-08	UP
TREML1	8.73E-09	2.69726547	0.357	0	0.000295829	UP
IRF7	6.09E-06	2.678938649	0.4	0.057	0.206294562	DIFF
CERS2	1.17E-10	2.677710222	0.814	0.229	3.96E-06	DIFF
DOK1	1.18E-09	2.676801368	0.386	0.014	4.01E-05	DIFF
ZMYM6NB	1.28E-06	2.675514258	0.686	0.171	0.043410407	DIFF
TRAF3IP3	NA	2.672084481	0.271	0.071	NA	NO
MGAM	2.43E-08	2.669624898	0.329	0.1	0.000821842	DIFF
TNFSF14	NA	2.667762806	0.3	0.114	NA	NO
ITGB3	1.90E-06	2.666677151	0.386	0.157	0.064516796	DIFF
IL23A	NA	2.66360295	0.357	0.086	NA	NO
C19orf54	NA	2.662003536	0.357	0.086	NA	NO
RPL27A	2.64E-28	2.65558196	1	0.8	8.94E-24	DIFF
FTLP2	1.06E-32	2.654310547	0.871	0.2	3.59E-28	DIFF
TMEM106A	2.53E-11	2.653824359	0.429	0.043	8.56E-07	UP
RAB34	4.38E-08	2.649571582	0.629	0.071	0.001483533	DIFF
PDCD1	2.21E-06	2.648794113	0.257	0	0.074900948	DIFF
CD82	0.000523443	2.645427142	0.629	0.129	1	DIFF
TRIM5	2.92E-12	2.644519345	0.4	0.214	9.88E-08	DIFF
GSTP1	7.34E-15	2.643237207	0.986	0.5	2.49E-10	DIFF
LINC01375	7.97E-10	2.642295676	0.4	0.057	2.70E-05	UP
RPS15A	1.64E-18	2.641643193	0.986	0.686	5.54E-14	DIFF
DDX60	NA	2.633186447	0.314	0.186	NA	NO
RGS18	6.90E-06	2.625604485	0.257	0	0.233887105	UP
RPL21	5.17E-31	2.623528037	1	0.929	1.75E-26	DIFF
RPS14	1.50E-27	2.622032004	1	0.886	5.07E-23	DIFF
ZMYND15	NA	2.621956708	0.514	0.029	NA	NO
SCAMP2	4.45E-16	2.621646097	0.914	0.514	1.51E-11	UP
RNVU1-14	5.04E-13	2.618909833	0.571	0.071	1.71E-08	DIFF
IGF1	4.42E-08	2.614941658	0.486	0.086	0.001497384	UP
SERPINB9	5.24E-13	2.614650918	0.971	0.586	1.78E-08	UP
CARD9	1.54E-06	2.609151966	0.486	0.114	0.052079229	UP
RPS4X	4.62E-17	2.604836358	1	0.643	1.57E-12	DIFF
HBEGF	9.03E-08	2.603660313	0.757	0.471	0.003058108	DIFF
MYO15B	4.76E-12	2.596587826	0.543	0.214	1.61E-07	UP
CCL5	0.006041182	2.585794265	0.357	0.057	1	DIFF
EVI2B	5.21E-09	2.574718469	0.729	0.114	0.000176466	UP
KYNU	4.50E-06	2.573963502	0.5	0.357	0.152354885	UP
FTH1P11	1.34E-26	2.571156701	0.929	0.429	4.54E-22	DIFF
RNASE6	NA	2.570129703	0.757	0.043	NA	NO
ADORA3	NA	2.568686961	0.3	0.029	NA	NO
CREG1	2.10E-15	2.560631067	0.971	0.629	7.11E-11	DIFF
TNFRSF10A	2.80E-06	2.552541023	0.314	0.1	0.094991939	DIFF
SERF2	9.06E-22	2.547830921	1	0.857	3.07E-17	DIFF
MIR31HG	4.20E-06	2.547771941	0.571	0.243	0.142180365	UP
CPVL	3.47E-10	2.546365442	0.771	0.343	1.18E-05	UP
PNRC1	9.72E-21	2.541490998	1	0.8	3.29E-16	UP
PNP	7.37E-10	2.539687995	0.9	0.543	2.50E-05	DIFF
IFI27	NA	2.53963851	0.157	0.057	NA	NO
SFXN2	1.36E-07	2.531038096	0.571	0.171	0.004594686	DIFF
GBGT1	NA	2.529523514	0.357	0.057	NA	NO
DOCK2	2.26E-10	2.528035433	0.814	0.4	7.66E-06	UP
DENND1C	1.80E-09	2.524955191	0.386	0.143	6.10E-05	DIFF
SPR	0.000150478	2.521952703	0.371	0.043	1	DIFF
RPL18A	1.09E-26	2.515722689	1	0.829	3.70E-22	DIFF
TUBB6	0.000182921	2.515669862	0.571	0.229	1	DIFF
TMSB4XP1	1.40E-33	2.512611656	0.986	0.671	4.76E-29	DIFF
PMP2	0.018290033	2.511305459	0.571	0.229	1	NO
RPL35A	1.13E-26	2.510149257	1	0.914	3.84E-22	DIFF
CD300E	NA	2.508464363	0.143	0.014	NA	NO
FLJ32255	5.47E-05	2.507341604	0.243	0	1	DIFF
RPL13	5.95E-28	2.506403835	1	0.9	2.02E-23	DIFF
ITGB5	4.94E-07	2.505842375	0.9	0.329	0.016739954	UP
RPL12	1.21E-19	2.50522386	1	0.771	4.11E-15	DIFF
DAP	1.16E-10	2.504382785	0.943	0.3	3.94E-06	UP
FXYD5	2.55E-10	2.497347853	0.843	0.371	8.63E-06	NO
CRTAP	1.67E-09	2.496963675	0.829	0.414	5.64E-05	NO
RPL37	1.00E-18	2.496614369	1	0.814	3.39E-14	NO
BST2	3.02E-07	2.496517592	0.629	0.057	0.010223645	NO
RPS13	3.47E-17	2.495713971	1	0.743	1.17E-12	NO
WAS	2.52E-15	2.490497817	0.614	0.014	8.54E-11	NO
TPT1	2.13E-48	2.487706688	1	0.986	7.20E-44	NO
OSCAR	3.86E-09	2.484685272	0.586	0.143	0.000130698	NO
HLX	2.20E-06	2.484435625	0.429	0.057	0.07461467	NO
SLC50A1	1.13E-06	2.481417644	0.571	0.214	0.038257924	NO
RPL13A	1.36E-27	2.480698464	1	0.943	4.61E-23	NO
PHLDA1	8.68E-06	2.480483212	0.771	0.457	0.293941375	NO
RAB31	2.24E-13	2.478127958	1	0.586	7.59E-09	NO
FTH1P8	5.88E-29	2.477445673	0.943	0.457	1.99E-24	NO
KCNK13	4.20E-06	2.474575105	0.7	0.329	0.142349956	NO
METTL1	0.000673503	2.472935883	0.5	0.171	1	NO
GNLY	NA	2.471504451	0.314	0.029	NA	NO
DLEU7-AS1	1.99E-05	2.469485283	0.257	0.029	0.67564916	NO
CCDC23	1.97E-09	2.469269811	0.829	0.314	6.68E-05	NO
BNC2	8.67E-11	2.466216223	0.714	0.629	2.94E-06	NO
SLA	8.15E-06	2.464428835	0.586	0.129	0.276258675	NO
PDGFB	2.28E-11	2.463877524	0.929	0.471	7.73E-07	NO
PIK3R6	2.71E-09	2.463826063	0.514	0.271	9.17E-05	NO
PRRG4	5.52E-08	2.462180483	0.586	0.129	0.00186911	NO
NAGA	NA	2.461710758	0.571	0.114	NA	NO
LIMS1	8.06E-25	2.461692076	1	0.771	2.73E-20	NO
REST	7.50E-08	2.456638404	0.486	0.157	0.002541806	NO
LINC01356	6.58E-11	2.456514135	0.643	0.286	2.23E-06	NO
RHOH	0.000575799	2.452884205	0.557	0.257	1	NO
RPL29	5.87E-21	2.446741486	1	0.671	1.99E-16	NO
ROR1	NA	2.446683126	0.357	0.486	NA	NO
GNAI2	7.21E-19	2.444310837	1	0.743	2.44E-14	NO
AAED1	1.36E-08	2.443740156	0.929	0.371	0.000460229	NO
IL15RA	3.21E-05	2.439793598	0.414	0.129	1	NO
RPS6	1.84E-29	2.438106402	1	0.9	6.24E-25	NO
RPL9P8	2.20E-18	2.436698282	0.857	0.371	7.46E-14	NO
PARVG	4.14E-08	2.436062646	0.8	0.3	0.00140226	NO
DNASE2	2.02E-07	2.435184072	0.529	0.086	0.006837443	NO
CXCL12	3.93E-09	2.434340638	0.614	0.071	0.000133255	NO
RPLP1	2.49E-28	2.432509875	1	0.957	8.42E-24	NO
ALDH1A1	NA	2.430791571	0.2	0.029	NA	NO
CTDSP1	7.11E-12	2.42867841	0.686	0.071	2.41E-07	NO
CASS4	1.37E-08	2.425432671	0.529	0.214	0.00046297	NO
FAM129A	NA	2.424324423	0.7	0.271	NA	NO
RPL31	1.12E-25	2.424299534	1	0.9	3.81E-21	NO
RPS6KA1	0.000231864	2.422532036	0.714	0.271	1	NO
MTSS1	7.43E-11	2.418884688	0.886	0.729	2.52E-06	NO
CD163	0.000910676	2.418312631	0.214	0.043	1	NO
ADGRG1	3.05E-12	2.412933383	0.971	0.486	1.03E-07	NO
PPP1R14B	1.02E-09	2.411648358	0.943	0.2	3.45E-05	NO
HSD17B8	2.34E-05	2.411531556	0.314	0.043	0.794209386	NO
PIK3CG	6.87E-07	2.408951157	0.529	0.171	0.023286413	NO
TAF9	NA	2.40855477	0.871	0.5	NA	NO
LPAR6	3.34E-05	2.4058775	0.714	0.1	1	NO
MPST	5.03E-06	2.40457556	0.486	0.1	0.170518353	NO
SNX20	0.000369166	2.402098444	0.2	0	1	NO
ZFP36L1	5.04E-11	2.398870711	0.986	0.471	1.71E-06	NO
TMEM176A	3.99E-05	2.398207425	0.7	0.086	1	NO
GIMAP1	7.05E-05	2.39714734	0.2	0.014	1	NO
KLHL5	8.15E-10	2.394720792	0.943	0.457	2.76E-05	NO
RPL36A	6.44E-20	2.392804573	0.986	0.686	2.18E-15	NO
CD274	NA	2.392442099	0.571	0.071	NA	NO
IL11	NA	2.391469028	0.286	0.057	NA	NO
TYMP	9.44E-11	2.38993083	0.814	0.4	3.20E-06	NO
DDAH2	9.93E-08	2.386313689	0.943	0.243	0.003362788	NO
LGALS1	7.27E-10	2.386003649	0.871	0.414	2.46E-05	NO
ARHGEF40	NA	2.384143491	0.457	0.143	NA	NO
LINC00243	1.84E-06	2.383482765	0.214	0.114	0.062391795	NO
FAM89A	NA	2.382857094	0.457	0.029	NA	NO
SELENBP1	0.001181722	2.380457268	0.571	0.071	1	NO
ZNF572	0.000145015	2.379643593	0.557	0.229	1	NO
PSMB10	2.54E-07	2.378266079	0.843	0.286	0.008593889	NO
KCTD12	4.48E-11	2.37805673	0.957	0.286	1.52E-06	NO
CD80	2.94E-05	2.375967935	0.357	0.186	0.996102218	NO
RGS13	0.000288304	2.367173111	0.343	0.057	1	NO
GTF3C6	9.22E-13	2.366063504	0.929	0.543	3.12E-08	NO
APOBEC3C	NA	2.362570079	0.471	0.086	NA	NO
RPL3	1.43E-31	2.362532573	1	0.943	4.83E-27	NO
RPS29	3.84E-19	2.360830709	1	0.9	1.30E-14	NO
ORAI1	NA	2.359281509	0.571	0.157	NA	NO
AGTRAP	0.001394771	2.358854664	0.443	0.086	1	NO
RPL5	1.06E-23	2.354471714	1	0.929	3.59E-19	NO
PRR13	8.23E-13	2.349278583	1	0.5	2.79E-08	NO
TICAM1	1.52E-07	2.349149564	0.757	0.314	0.005151596	NO
ARHGAP4	NA	2.348542087	0.743	0.157	NA	NO
ZNF610	NA	2.343954401	0.214	0.1	NA	NO
PDK4	0.013334458	2.343363496	0.457	0.086	1	NO
TMEM251	5.10E-05	2.342795843	0.571	0.186	1	NO
SAT1	1.92E-25	2.340213125	1	0.957	6.52E-21	NO
IFNB1	NA	2.338229907	0.114	0.071	NA	NO
LINC01353	8.41E-05	2.337358135	0.314	0.014	1	NO
DIRC1	NA	2.337264405	0.186	0.086	NA	NO
NUP62	4.42E-08	2.336283388	0.786	0.229	0.001495823	NO
EDN1	3.69E-05	2.335733894	0.286	0.086	1	NO
LHFPL2	1.32E-12	2.333598672	0.943	0.7	4.46E-08	NO
GNA13	4.42E-08	2.333248631	0.971	0.7	0.00149691	NO
CLDN1	8.58E-05	2.332752869	0.4	0.1	1	NO
GBP3	5.56E-05	2.330711653	0.371	0.114	1	NO
FUOM	1.33E-07	2.329876848	0.6	0.057	0.004496263	NO
TES	1.81E-05	2.329214449	0.243	0.043	0.611787905	NO
NOP10	2.26E-10	2.328361528	0.957	0.357	7.65E-06	NO
MAN2B1	1.50E-12	2.328206541	0.871	0.529	5.09E-08	NO
HIST2H2BF	1.42E-11	2.327705104	0.929	0.571	4.81E-07	NO
CSTB	1.71E-13	2.327663082	0.986	0.657	5.80E-09	NO
RPL23AP42	7.88E-29	2.327212698	0.929	0.314	2.67E-24	NO
ALDH16A1	9.61E-13	2.327025963	0.571	0.229	3.26E-08	NO
GHRL	NA	2.325986311	0.229	0.014	NA	NO
C7orf73	4.19E-07	2.325575872	0.8	0.214	0.014191321	NO
ZC3H12A	3.64E-06	2.323282103	0.686	0.229	0.123298231	NO
C1orf162	NA	2.323195841	0.7	0.229	NA	NO
FLJ31104	3.38E-06	2.321928095	0.343	0.029	0.114634253	NO
LTA	1.17E-05	2.321928095	0.329	0.029	0.396724451	NO
CYBRD1	0.000829391	2.316214444	0.371	0.129	1	NO
ARHGAP25	1.43E-05	2.316047536	0.629	0.157	0.485656749	NO
C5orf58	1.88E-08	2.310182887	0.371	0.057	0.000636499	NO
RPS16	2.22E-20	2.309527339	1	0.843	7.52E-16	NO
UBE2F	9.32E-08	2.306965826	0.914	0.357	0.003156247	NO
TGIF2	0.000927275	2.303653036	0.471	0.029	1	NO
ABHD15	0.007371786	2.302706115	0.3	0.057	1	NO
TGFBI	NA	2.302343699	0.143	0.043	NA	NO
RRAD	6.46E-05	2.2991021	0.7	0.314	1	NO
REEP4	5.60E-05	2.298341275	0.286	0.043	1	NO
CYB561A3	8.49E-05	2.298097766	0.514	0.229	1	NO
ADM	0.002690795	2.29716019	0.386	0.057	1	NO
PTGER4	5.98E-07	2.296972397	0.757	0.386	0.020273591	NO
PSMB8	3.47E-05	2.291660655	0.486	0.114	1	NO
WASF2	1.61E-11	2.289506617	0.986	0.6	5.46E-07	NO
PLCXD3	0.21901548	2.288167689	0.457	0.371	1	NO
MAFF	1.12E-05	2.287061371	0.857	0.4	0.380643337	NO
TMEM220	NA	2.286350425	0.557	0.071	NA	NO
TSPAN33	2.13E-05	2.284631343	0.614	0.129	0.721115991	NO
BATF	0.004212657	2.283693876	0.357	0.057	1	NO
RILPL2	2.92E-12	2.282283122	0.943	0.671	9.89E-08	NO
BMF	NA	2.275133883	0.214	0.043	NA	NO
RPS12	2.23E-26	2.271979899	1	0.886	7.55E-22	NO
TP53BP2	1.60E-05	2.270808358	0.843	0.514	0.542588731	NO
EIF4EBP2	1.08E-10	2.268563719	0.829	0.514	3.65E-06	NO
RPL39	4.59E-17	2.268551411	1	0.7	1.56E-12	NO
SRC	2.66E-15	2.26702369	0.914	0.6	9.00E-11	NO
RPS27	2.49E-34	2.266969581	1	0.971	8.45E-30	NO
ADARB2	NA	2.26682429	0.557	0.571	NA	NO
COL8A2	4.65E-06	2.265994649	0.514	0.271	0.157531683	NO
MPP1	4.31E-10	2.263411327	0.871	0.557	1.46E-05	NO
RPL35	5.73E-23	2.26340507	1	0.829	1.94E-18	NO
ZNF185	0.000510436	2.26336648	0.386	0.243	1	NO
RNF166	4.88E-10	2.255955163	0.786	0.343	1.65E-05	NO
RPL8	2.18E-20	2.25493328	1	0.9	7.40E-16	NO
ACSS1	0.003760079	2.253056595	0.271	0.086	1	NO
RPS20	3.64E-21	2.25173259	1	0.9	1.23E-16	NO
ABHD14B	6.62E-09	2.247927513	0.657	0.229	0.000224257	NO
RGS16	0.00251257	2.247193482	0.729	0.214	1	NO
GRAMD1A	1.25E-11	2.245618057	0.943	0.514	4.25E-07	NO
INHBA	6.20E-07	2.240958776	0.643	0.443	0.021001151	NO
BIN1	2.89E-33	2.240212272	1	0.971	9.78E-29	NO
NFAM1	7.21E-10	2.240158539	0.471	0.214	2.44E-05	NO
ADTRP	0.039449433	2.239519476	0.514	0.114	1	NO
MRPL14	2.54E-05	2.236492618	0.929	0.314	0.860331693	NO
MIR17HG	9.76E-05	2.234851638	0.429	0.114	1	NO
PTGER2	NA	2.234550719	0.214	0.1	NA	NO
GMIP	6.40E-05	2.234465254	0.486	0.086	1	NO
RPL30	4.50E-24	2.233296796	1	0.871	1.52E-19	NO
HHEX	0.009888942	2.232660757	0.157	0	1	NO
IFITM3	4.30E-06	2.226702193	0.714	0.143	0.145585351	NO
SSPN	0.000133875	2.226232442	0.7	0.257	1	NO
RPS8	1.25E-24	2.225606094	1	0.914	4.24E-20	NO
FTH1P7	6.57E-23	2.221640038	0.971	0.457	2.23E-18	NO
TLR5	3.85E-05	2.220688115	0.357	0.086	1	NO
TMX1	1.91E-07	2.217496393	0.814	0.329	0.006483651	NO
HLA-K	1.40E-07	2.213347282	0.357	0.071	0.004727634	NO
EHD1	NA	2.212137694	0.557	0.386	NA	NO
FAM107B	6.61E-08	2.209682904	0.871	0.657	0.002238155	NO
ZNF501	NA	2.209453366	0.129	0.029	NA	NO
SRXN1	0.000569308	2.209056785	0.571	0.257	1	NO
TMED1	0.001005149	2.208769137	0.5	0.2	1	NO
LYZ	9.25E-05	2.208008503	0.357	0.057	1	NO
C2orf78	NA	2.207399707	0.1	0.057	NA	NO
MRC1	2.10E-07	2.206547634	0.7	0.457	0.007105452	NO
ACSL1	NA	2.206097974	0.857	0.643	NA	NO
SH2B3	1.90E-13	2.205333561	0.929	0.7	6.45E-09	NO
LAMTOR1	7.69E-10	2.202865267	0.871	0.386	2.61E-05	NO
FGL2	0.005246124	2.197205866	0.471	0.1	1	NO
IL36G	NA	2.19714647	0.1	0	NA	NO
CFLAR	7.22E-14	2.194928744	0.971	0.686	2.45E-09	NO
RPS27L	2.98E-10	2.19482352	0.957	0.443	1.01E-05	NO
WLS	0.000319579	2.192098499	0.514	0.143	1	NO
SOCS6	1.75E-06	2.191589529	0.871	0.486	0.059406232	NO
ROMO1	1.06E-12	2.190543555	0.971	0.5	3.60E-08	NO
KIAA0040	NA	2.188883159	0.214	0.057	NA	NO
STX4	3.45E-07	2.188747383	0.886	0.557	0.011684443	NO
PRAM1	1.03E-07	2.188577708	0.429	0.2	0.003482864	NO
CTSD	5.62E-10	2.184473921	0.943	0.514	1.90E-05	NO
LPXN	8.78E-09	2.183968075	0.914	0.543	0.00029748	NO
UBA52	2.97E-20	2.183658596	1	0.843	1.01E-15	NO
APCDD1	0.00060675	2.18149439	0.357	0.029	1	NO
FLI1	0.00012382	2.180154134	0.543	0.129	1	NO
LINC00998	2.45E-05	2.18001747	0.843	0.129	0.828540226	NO
CDCP1	9.83E-05	2.179455176	0.5	0.229	1	NO
TAF10	3.50E-15	2.177949803	1	0.543	1.19E-10	NO
VMO1	2.95E-06	2.176030364	0.514	0.057	0.099910452	NO
RPS24	1.52E-20	2.176026091	1	0.871	5.15E-16	NO
RPL37A	1.17E-18	2.172181924	1	0.857	3.95E-14	NO
COL15A1	NA	2.165911939	0.229	0.071	NA	NO
PROCR	5.97E-06	2.164630702	0.529	0.314	0.202345243	NO
TMCC3	1.65E-06	2.164338566	0.7	0.5	0.055862685	NO
L3MBTL4-AS1	0.001243621	2.1627295	0.471	0.1	1	NO
CEBPB	7.73E-18	2.159984689	1	0.8	2.62E-13	NO
RPL9	2.92E-18	2.158586116	1	0.786	9.90E-14	NO
RPL26	2.56E-17	2.158159715	1	0.786	8.66E-13	NO
CD93	0.000100927	2.157852169	0.257	0.029	1	NO
PSME1	2.30E-08	2.15207076	0.943	0.371	0.000779912	NO
RNASE4	0.000213659	2.152003093	0.243	0.029	1	NO
CPQ	1.56E-07	2.151897009	0.886	0.486	0.005282386	NO
RPL7	1.67E-19	2.149138794	1	0.8	5.65E-15	NO
PPP1CA	1.80E-11	2.148445274	0.929	0.443	6.11E-07	NO
PRDX4	7.32E-05	2.14775362	0.586	0.286	1	NO
CARD8	4.56E-05	2.144575572	0.5	0.243	1	NO
NUBP1	3.89E-07	2.141292258	0.829	0.443	0.01316487	NO
CD244	NA	2.140862536	0.243	0.086	NA	NO
SLC31A2	3.14E-05	2.140038503	0.643	0.271	1	NO
CD180	0.001626391	2.139064038	0.157	0.043	1	NO
MRPL54	1.08E-12	2.13796526	0.871	0.429	3.66E-08	NO
TMEM123	3.50E-06	2.134112935	0.8	0.271	0.118734153	NO
SENCR	3.33E-05	2.132811828	0.271	0	1	NO
AOAH	1.61E-10	2.131455716	0.9	0.5	5.46E-06	NO
RPS27A	1.48E-18	2.12900533	1	0.871	5.02E-14	NO
RHOU	1.76E-07	2.126335733	0.843	0.529	0.005955354	NO
CDH23	5.26E-05	2.124626655	0.786	0.443	1	NO
KANSL1-AS1	4.42E-06	2.123382416	0.3	0.057	0.149612175	NO
MT2A	3.81E-05	2.123020309	0.929	0.543	1	NO
RASSF2	7.09E-07	2.122631844	0.9	0.4	0.024026014	NO
GPN3	6.67E-13	2.120568571	0.914	0.829	2.26E-08	NO
PPIF	1.99E-06	2.118284018	0.757	0.329	0.067568606	NO
RAC1P2	3.09E-22	2.11783649	1	0.514	1.05E-17	NO
CHCHD7	3.63E-07	2.11402771	0.914	0.414	0.012288172	NO
CEACAM21	NA	2.113656782	0.471	0.057	NA	NO
DENND2D	NA	2.110590862	0.214	0.029	NA	NO
HIF1A	2.08E-11	2.106234929	0.957	0.8	7.05E-07	NO
COL9A2	NA	2.106199404	0.443	0.114	NA	NO
RPS3A	1.96E-26	2.105374311	1	0.914	6.63E-22	NO
MYL6	2.76E-15	2.10466568	1	0.843	9.36E-11	NO
RPL17	6.40E-13	2.10440206	0.971	0.7	2.17E-08	NO
PIM3	2.06E-13	2.103334234	0.929	0.771	6.99E-09	NO
IL18BP	NA	2.102993993	0.429	0.029	NA	NO
RPL36	9.08E-18	2.102803692	1	0.9	3.08E-13	NO
ACTB	8.36E-29	2.10164093	1	1	2.83E-24	NO
BCL3	0.001227474	2.099535674	0.514	0.129	1	NO
CDK2AP1	2.15E-09	2.099309457	1	0.514	7.28E-05	NO
ARPC3	1.85E-15	2.096693285	1	0.814	6.27E-11	NO
ITM2B	3.11E-26	2.096136904	1	0.943	1.05E-21	NO
PLEKHG2	2.33E-06	2.091147888	0.371	0.114	0.078927504	NO
RPS10	3.84E-17	2.09001503	1	0.771	1.30E-12	NO
USB1	0.000366987	2.089572353	0.614	0.257	1	NO
IL18R1	NA	2.087462841	0.2	0.071	NA	NO
DLEU7	4.34E-08	2.08688013	0.843	0.371	0.001468773	NO
WDFY4	3.68E-07	2.084738672	0.657	0.286	0.012455811	NO
BTG1	7.65E-12	2.084664432	0.914	0.771	2.59E-07	NO
TNFSF10	2.36E-05	2.082893008	0.229	0.1	0.798830095	NO
EPHA2	NA	2.080373416	0.2	0.129	NA	NO
EMID1	3.49E-06	2.079434467	0.557	0.286	0.118243697	NO
COX1	3.39E-20	2.078535277	1	1	1.15E-15	NO
LIMD2	3.08E-13	2.077707603	0.957	0.486	1.04E-08	NO
EMX2OS	NA	2.077666494	0.214	0.1	NA	NO
LGALS3	0.002029276	2.077372612	0.6	0.2	1	NO
TRNY	7.95E-13	2.07617168	0.986	0.714	2.69E-08	NO
SNAI3	NA	2.075948853	0.214	0.029	NA	NO
PANX1	1.77E-06	2.075657047	0.9	0.486	0.05979976	NO
TRADD	2.22E-07	2.072979445	0.4	0.071	0.00753299	NO
LINC01185	7.43E-05	2.070991832	0.414	0.1	1	NO
TMEM173	4.37E-05	2.070762648	0.443	0.1	1	NO
RPS28	1.29E-15	2.069910504	1	0.857	4.38E-11	NO
ALOX5	5.54E-08	2.06912734	0.829	0.443	0.001877602	NO
PARP4	0.000981361	2.065630974	0.486	0.243	1	NO
SLC1A3	6.19E-05	2.063218282	0.957	0.5	1	NO
PVRL2	8.12E-07	2.057983184	0.743	0.429	0.027496246	NO
RPS25	1.81E-27	2.05798088	1	0.943	6.15E-23	NO
ZNF217	5.23E-06	2.054232312	0.514	0.2	0.177195407	NO
MAP2K3	1.17E-09	2.051796326	0.914	0.743	3.97E-05	NO
CXCL14	0.201882788	2.051074185	0.471	0.186	1	NO
RPS28P7	1.37E-10	2.050449023	0.929	0.514	4.63E-06	NO
CMTM6	1.01E-10	2.049698792	0.986	0.643	3.43E-06	NO
COX17	4.36E-11	2.049664437	0.971	0.414	1.48E-06	NO
TM4SF20	2.96E-05	2.049366077	0.257	0.057	1	NO
EIF4EBP1	4.47E-07	2.045880361	0.7	0.357	0.015128794	NO
C7orf31	7.60E-06	2.043626932	0.357	0.257	0.257483515	NO
FTH1P2	7.30E-23	2.037298541	0.929	0.357	2.47E-18	NO
RPL13P12	7.89E-22	2.03539086	0.957	0.543	2.67E-17	NO
TNFAIP8L2	5.51E-05	2.034351505	0.2	0.043	1	NO
ZNF22	1.25E-05	2.032240337	0.6	0.157	0.424956115	NO
TMEM218	0.001138989	2.031478231	0.414	0.129	1	NO
ERMN	0.002012251	2.03058832	0.186	0	1	NO
NRM	NA	2.029747343	0.129	0.029	NA	NO
AKR1A1	6.51E-09	2.028707813	0.914	0.429	0.000220547	NO
INSIG1	3.45E-06	2.026224403	0.814	0.5	0.116905567	NO
CISH	0.072358561	2.019024826	0.171	0.014	1	NO
MRC2	1.69E-10	2.015973636	0.714	0.486	5.74E-06	NO
IL10RB	5.91E-07	2.015776391	0.771	0.371	0.020033126	NO
EZR	0.000198863	2.013381394	0.886	0.357	1	NO
RPS7	7.01E-16	2.013185423	1	0.771	2.37E-11	NO
RPL27	3.03E-20	2.012870978	1	0.871	1.03E-15	NO
MICALL1	6.19E-05	2.012759231	0.571	0.229	1	NO
PMEPA1	4.14E-08	2.012243596	0.9	0.371	0.001403015	NO
CFD	2.29E-06	2.009820971	0.6	0.171	0.077454781	NO
CST3	2.97E-11	2.009781875	1	0.9	1.01E-06	NO
BDH2	0.038129974	2.009663097	0.314	0.086	1	NO
ND4L	5.53E-14	2.007617823	1	0.886	1.87E-09	NO
FHOD1	1.66E-05	2.004081177	0.671	0.314	0.563597998	NO
GNB2L1	1.66E-19	2.003188949	1	0.871	5.62E-15	NO
PABPC1	2.44E-34	1.995081717	1	0.986	8.26E-30	NO
KCNMB1	NA	1.994838295	0.257	0	NA	NO
RPL18	2.39E-18	1.991264309	1	0.829	8.08E-14	NO
CLEC4A	3.77E-05	1.991011217	0.457	0.143	1	NO
TRIOBP	1.14E-10	1.99095486	0.829	0.5	3.86E-06	NO
SFT2D3	4.22E-05	1.989352756	0.357	0.129	1	NO
GNB4	3.28E-10	1.989162528	0.943	0.614	1.11E-05	NO
STK10	1.12E-05	1.988843032	0.9	0.643	0.380099731	NO
STOM	NA	1.987397404	0.843	0.171	NA	NO
CLIC4	7.48E-06	1.986526712	0.757	0.5	0.253575234	NO
PGLS	1.27E-08	1.986060809	0.843	0.429	0.000430928	NO
HMHA1	1.33E-07	1.985712051	0.757	0.471	0.00450961	NO
GSDMD	4.55E-05	1.985353224	0.343	0.071	1	NO
TNFSF12	5.36E-11	1.981421204	0.771	0.286	1.82E-06	NO
BEST1	3.99E-06	1.978034669	0.8	0.271	0.135280905	NO
DUSP23	0.003389413	1.977422152	0.729	0.171	1	NO
FAM114A1	0.00064214	1.976625492	0.429	0.257	1	NO
RNF135	1.43E-06	1.975144811	0.7	0.314	0.04838649	NO
TMEM255B	0.006409869	1.971786398	0.343	0.071	1	NO
RFXANK	0.000190465	1.971048626	0.486	0.171	1	NO
TNIP1	2.30E-08	1.969145148	0.886	0.571	0.000778357	NO
CXCR4	0.064926491	1.969004848	0.2	0.057	1	NO
ATP6V1F	6.74E-10	1.963050335	1	0.757	2.28E-05	NO
CYSLTR1	NA	1.960625762	0.443	0.214	NA	NO
HEIH	2.38E-05	1.95973613	0.6	0.143	0.808020109	NO
GHDC	0.000834564	1.959069736	0.371	0.1	1	NO
TMSB4XP6	9.97E-21	1.958777337	0.943	0.543	3.38E-16	NO
NTAN1	6.94E-07	1.957009066	0.6	0.3	0.023507707	NO
TLDC2	1.29E-08	1.955558721	0.714	0.286	0.000437036	NO
APRT	3.41E-07	1.955186153	0.929	0.3	0.011560587	NO
SNHG6	9.16E-09	1.954833684	0.943	0.571	0.00031035	NO
REL	5.99E-10	1.953591479	0.957	0.829	2.03E-05	NO
ALDH2	1.39E-09	1.952918046	1	0.643	4.73E-05	NO
MRPL52	3.59E-07	1.951603175	0.843	0.386	0.01216996	NO
OTUD1	1.54E-05	1.950457238	0.914	0.514	0.521482097	NO
LIPI	0.004269293	1.949748021	0.343	0.186	1	NO
DSE	3.68E-07	1.943527786	0.871	0.729	0.012482882	NO
TCHH	0.013697469	1.943416472	0.271	0.1	1	NO
COQ2	4.79E-05	1.94005746	0.643	0.486	1	NO
BRE-AS1	1.88E-06	1.939367323	0.843	0.371	0.063756836	NO
ARAP1	3.10E-07	1.939328642	0.8	0.271	0.010490773	NO
CYTB	1.28E-16	1.935548086	1	1	4.32E-12	NO
BTK	0.000230308	1.935183547	0.543	0.2	1	NO
TEX261	0.000366663	1.933525722	0.386	0.114	1	NO
MMRN1	0.000294245	1.933134695	0.314	0.071	1	NO
TRIM56	4.47E-05	1.932401922	0.257	0.014	1	NO
LINC00963	2.79E-06	1.932281534	0.871	0.529	0.094383287	NO
TNFRSF4	0.002009208	1.929380925	0.386	0.057	1	NO
GABARAP	5.70E-14	1.927178868	1	0.829	1.93E-09	NO
UXT	1.23E-05	1.926948248	0.871	0.386	0.417095158	NO
VAV1	2.92E-11	1.925999419	0.614	0.586	9.88E-07	NO
QPRT	8.34E-07	1.925688191	0.643	0.429	0.028272421	NO
RPS15P4	1.35E-17	1.923868931	1	0.557	4.56E-13	NO
C19orf38	1.07E-07	1.923843729	0.7	0.586	0.003612946	NO
CLP1	0.004046345	1.92367904	0.257	0.043	1	NO
CAPZB	2.49E-28	1.922978346	1	0.971	8.43E-24	NO
RPL13AP5	3.38E-21	1.922379103	0.886	0.3	1.15E-16	NO
CCDC69	NA	1.92173836	0.429	0.086	NA	NO
RPL36AP37	1.09E-15	1.919080005	0.857	0.2	3.69E-11	NO
RNR2	NA	1.918805674	1	1	NA	NO
MRO	0.009584308	1.917267546	0.286	0.143	1	NO
VDR	NA	1.916583992	0.2	0.171	NA	NO
BTG2	1.79E-10	1.913744267	0.971	0.657	6.06E-06	NO
GSAP	2.81E-06	1.911334714	0.814	0.486	0.095055651	NO
UPB1	0.000589435	1.909329641	0.443	0.2	1	NO
TNS3	1.05E-05	1.908129247	0.757	0.6	0.354798965	NO
NCF1	1.44E-10	1.907881798	0.529	0.186	4.89E-06	NO
OR1F1	NA	1.906890596	0.157	0.157	NA	NO
HAUS8	0.000616877	1.904813281	0.5	0.257	1	NO
TMEM69	0.006350871	1.902073579	0.329	0.143	1	NO
FHL3	0.003575079	1.901101419	0.629	0.1	1	NO
RPL32	4.03E-13	1.901045876	1	0.857	1.37E-08	NO
SDC4	NA	1.900866808	0.371	0.157	NA	NO
GTSF1	NA	1.90010143	0.2	0.014	NA	NO
LAMTOR4	2.16E-09	1.900072911	0.971	0.629	7.33E-05	NO
GATM	9.64E-08	1.898995576	0.929	0.529	0.003264856	NO
C20orf197	NA	1.89862298	0.143	0	NA	NO
ADRA1A	0.18623342	1.898227498	0.286	0.229	1	NO
LINC00383	NA	1.896730729	0.114	0.014	NA	NO
FAM63A	NA	1.89662226	0.171	0.057	NA	NO
TAX1BP3	2.22E-09	1.896164189	0.5	0.029	7.51E-05	NO
ZNF681	0.000114874	1.89566334	0.4	0.171	1	NO
RPS2P46	3.93E-17	1.893593773	0.829	0.3	1.33E-12	NO
MILR1	2.16E-05	1.893273199	0.743	0.371	0.730252634	NO
MMP14	0.000754825	1.893084796	0.243	0	1	NO
FRMD4B	5.69E-06	1.891322187	0.786	0.571	0.19269183	NO
NEK6	6.09E-07	1.890098467	0.829	0.671	0.020648464	NO
PCK2	NA	1.888578717	0.271	0.029	NA	NO
PI15	NA	1.888340199	0.286	0.229	NA	NO
RPL23	1.49E-16	1.888146701	1	0.871	5.04E-12	NO
RAB38	NA	1.887525271	0.171	0.071	NA	NO
GPX4	4.31E-15	1.884854896	1	0.9	1.46E-10	NO
ZNF672	0.000442149	1.884820338	0.471	0.114	1	NO
JHDM1D-AS1	0.000968207	1.883806982	0.457	0.2	1	NO
C9orf66	4.24E-05	1.883675882	0.3	0.014	1	NO
CD300LF	NA	1.882960579	0.114	0.029	NA	NO
RPL7A	3.87E-17	1.882084814	1	0.871	1.31E-12	NO
HLA-H	2.20E-12	1.880286445	0.843	0.271	7.45E-08	NO
RNASEH1-AS1	6.91E-05	1.880039376	0.3	0.086	1	NO
DESI1	3.08E-08	1.878808054	0.729	0.457	0.001042252	NO
TPP1	8.62E-06	1.878643284	0.843	0.529	0.291909106	NO
LSP1	0.003286636	1.87758846	0.371	0.157	1	NO
FAIM3	0.001983811	1.876341532	0.186	0	1	NO
ZNF219	1.47E-05	1.874469118	0.5	0.186	0.499412692	NO
GPC3	NA	1.873760003	0.657	0.557	NA	NO
RPL38	7.59E-11	1.873587911	1	0.857	2.57E-06	NO
TRAF3IP2	0.00033815	1.872244453	0.471	0.229	1	NO
SDCBP	4.90E-13	1.871577068	1	0.886	1.66E-08	NO
PADI1	NA	1.871144934	0.186	0.071	NA	NO
NACA	2.80E-16	1.870798883	1	0.914	9.48E-12	NO
ZCCHC24	0.013236645	1.870606478	0.329	0.129	1	NO
RFC2	2.23E-08	1.868464829	0.743	0.486	0.000754264	NO
TUBB1	0.001004081	1.866997868	0.243	0.057	1	NO
RPL18AP3	9.67E-19	1.866183696	0.943	0.4	3.28E-14	NO
ZPR1	0.000569199	1.865280569	0.686	0.229	1	NO
GFRAL	NA	1.861688772	0.286	0.3	NA	NO
RPS17	6.81E-16	1.860514946	1	0.829	2.31E-11	NO
COX16	6.75E-09	1.860108722	0.857	0.329	0.000228574	NO
CISD3	NA	1.859620111	0.743	0.271	NA	NO
GAD1	NA	1.857259828	0.257	0.186	NA	NO
FAM86FP	1.76E-05	1.856875058	0.314	0.129	0.597773007	NO
KDM6B	2.95E-07	1.855890525	0.929	0.7	0.009991062	NO
ZNF385A	2.67E-10	1.854440058	0.843	0.314	9.04E-06	NO
CD19	NA	1.852442812	0.243	0.029	NA	NO
TMEM179B	2.08E-05	1.851385505	0.714	0.271	0.703542401	NO
MTRNR2L1	8.97E-15	1.849974556	0.9	0.5	3.04E-10	NO
LXN	NA	1.849508373	0.2	0.057	NA	NO
PPP4R1L	NA	1.847996907	0.229	0.086	NA	NO
ZNF845	NA	1.846883286	0.186	0.186	NA	NO
TPRG1	0.005570921	1.84512223	0.571	0.4	1	NO
CD9	0.000270817	1.844562288	0.471	0.214	1	NO
TMEM230	1.25E-08	1.844003557	0.943	0.514	0.000424791	NO
SLC15A2	NA	1.843733958	0.786	0.329	NA	NO
IL36B	NA	1.842760258	0.186	0.071	NA	NO
RASSF4	0.000578882	1.839738096	0.743	0.243	1	NO
BTF3	6.80E-12	1.839677499	1	0.814	2.30E-07	NO
SURF1	8.29E-06	1.83869638	0.743	0.386	0.280805574	NO
ARL8B	5.90E-11	1.838064788	0.957	0.829	2.00E-06	NO
UNC13D	1.37E-05	1.837728571	0.357	0.114	0.463012509	NO
TNFAIP8L1	2.00E-06	1.836280148	0.7	0.329	0.06759295	NO
PPT1	6.95E-10	1.834343539	0.957	0.614	2.36E-05	NO
CIITA	0.000232236	1.833990049	0.543	0.314	1	NO
EFHD2	1.90E-14	1.828221629	0.986	0.743	6.43E-10	NO
RNU2-2P	1.13E-05	1.823792947	0.657	0.329	0.383472523	NO
CCDC88B	0.000125163	1.823310028	0.571	0.157	1	NO
RPLP2	4.20E-15	1.822021743	1	0.929	1.42E-10	NO
VAMP3	1.78E-11	1.82161342	0.914	0.571	6.04E-07	NO
AADACL2-AS1	0.001109607	1.820733952	0.243	0.129	1	NO
MFSD2A	5.04E-08	1.819980577	0.886	0.757	0.001706541	NO
MT1M	NA	1.819427754	0.243	0.071	NA	NO
E2F7	0.004625676	1.818604063	0.286	0.114	1	NO
CMC4	3.56E-05	1.817566727	0.5	0.129	1	NO
ND6	6.35E-15	1.817406962	1	0.929	2.15E-10	NO
KDELR1	0.000234578	1.816721077	0.729	0.257	1	NO
SERPING1	0.000103422	1.816677143	0.714	0.271	1	NO
DDX39A	6.98E-05	1.816195157	0.871	0.557	1	NO
TRIM21	NA	1.813903708	0.257	0.043	NA	NO
RPL39P3	4.25E-17	1.813494059	0.957	0.386	1.44E-12	NO
MGAT1	0.000174899	1.812563213	0.871	0.557	1	NO
UNQ6494	4.98E-06	1.810029056	0.314	0.086	0.168677127	NO
RPS15	1.34E-15	1.807478849	1	0.9	4.53E-11	NO
SPINT1	4.24E-05	1.807354922	0.214	0.086	1	NO
SLC12A4	0.000156133	1.807354922	0.414	0.243	1	NO
PLXDC1	2.21E-06	1.80695154	0.771	0.443	0.074799714	NO
ANAPC16	1.84E-09	1.806049906	0.943	0.657	6.24E-05	NO
MGST1	0.098901246	1.805339515	0.371	0.1	1	NO
SLC25A5	8.20E-07	1.804158796	0.957	0.571	0.027769196	NO
POMP	5.29E-09	1.802517388	1	0.729	0.000179109	NO
ARPC2	6.65E-24	1.802316965	1	0.957	2.25E-19	NO
RPLP1P4	1.68E-18	1.801564834	0.9	0.243	5.71E-14	NO
SCN1B	3.68E-08	1.801262451	0.886	0.529	0.001245926	NO
SMIM3	NA	1.800776274	0.4	0.1	NA	NO
LINC00484	NA	1.800691192	0.214	0.071	NA	NO
SPAG6	0.000671073	1.800618591	0.471	0.214	1	NO
EGFR	0.051359143	1.800435508	0.171	0.129	1	NO
FLJ21408	NA	1.79970135	0.343	0.129	NA	NO
FTH1P10	1.67E-15	1.797115738	0.814	0.271	5.67E-11	NO
DLGAP1-AS2	1.31E-08	1.796746822	0.471	0.043	0.000443786	NO
ATP5E	4.17E-11	1.796174592	1	0.8	1.41E-06	NO
PLSCR1	0.000595223	1.792959841	0.786	0.171	1	NO
CDCA4	NA	1.792767386	0.171	0.014	NA	NO
ABCC4	0.001219534	1.792579137	0.9	0.743	1	NO
BMP4	NA	1.790431619	0.186	0.057	NA	NO
NABP1	NA	1.789186014	0.714	0.271	NA	NO
TMEM219	6.30E-06	1.788773496	0.971	0.471	0.213386422	NO
HMGA1	1.39E-08	1.787720877	0.943	0.686	0.000469852	NO
CTSH	8.41E-12	1.787505146	0.943	0.686	2.85E-07	NO
EPS8	0.002672138	1.786498655	0.757	0.357	1	NO
NKIRAS2	0.001484903	1.785414309	0.614	0.257	1	NO
KLHL21	NA	1.785330872	0.786	0.457	NA	NO
IL6ST	2.72E-09	1.784765002	0.971	0.657	9.21E-05	NO
TGFB1	1.81E-10	1.783969079	1	0.5	6.14E-06	NO
H2AFJ	9.70E-06	1.783703654	0.614	0.214	0.328719159	NO
RAB8A	4.24E-06	1.782598009	0.871	0.486	0.143694441	NO
GUCD1	0.000329639	1.781222373	0.557	0.271	1	NO
NFKBIE	0.000149361	1.776399999	0.857	0.257	1	NO
SERPINB6	2.81E-07	1.776103988	0.971	0.6	0.009532731	NO
ZNF385D	NA	1.775281543	0.729	0.829	NA	NO
TMEM194A	0.000118982	1.773898219	0.771	0.429	1	NO
NRIP3	0.000233125	1.772729052	0.771	0.471	1	NO
RPL3P4	8.07E-17	1.771212793	0.971	0.6	2.73E-12	NO
IFIT3	0.01843359	1.769673852	0.329	0.329	1	NO
SMS	1.91E-10	1.76912371	0.986	0.786	6.46E-06	NO
CCDC50	7.10E-05	1.769025658	0.857	0.471	1	NO
OR2T8	NA	1.768994448	0.129	0.057	NA	NO
C1orf226	0.012657489	1.768184325	0.171	0.114	1	NO
LINC00621	0.000415229	1.76763729	0.314	0.214	1	NO
FAM129B	1.51E-05	1.767462195	0.629	0.4	0.510537912	NO
KRTCAP2	1.63E-05	1.767226809	0.914	0.4	0.551047361	NO
SLC26A6	0.000400824	1.767022828	0.257	0.171	1	NO
GNG10	4.43E-08	1.766800824	0.914	0.471	0.001501691	NO
TMEM107	4.12E-06	1.766437277	0.714	0.329	0.13950849	NO
STARD8	0.000306872	1.765534746	0.571	0.114	1	NO
RPS9	1.08E-10	1.764658586	0.986	0.743	3.67E-06	NO
GSTM1	0.112151902	1.764187063	0.386	0.171	1	NO
TP53TG1	0.005355748	1.764038563	0.457	0.129	1	NO
DDX59	0.000172986	1.762874349	0.6	0.371	1	NO
ODF3B	8.66E-07	1.762090188	0.357	0.014	0.029335767	NO
ND4	NA	1.761958159	1	0.986	NA	NO
SMIM24	NA	1.761840263	0.171	0.029	NA	NO
SHISA2	NA	1.760642177	0.143	0.114	NA	NO
ADAM18	NA	1.760616862	0.243	0.157	NA	NO
ND5	2.09E-13	1.760333933	1	0.971	7.10E-09	NO
RFX6	NA	1.760220946	0.114	0.057	NA	NO
PPIB	9.84E-10	1.758326137	0.986	0.557	3.33E-05	NO
HDAC1	0.006891935	1.75802721	0.5	0.357	1	NO
MAPK13	8.01E-05	1.756610123	0.657	0.429	1	NO
LHX4-AS1	0.001493167	1.75438804	0.271	0.086	1	NO
HES6	0.015364815	1.754065219	0.543	0.157	1	NO
LILRA1	0.002102739	1.753360032	0.214	0	1	NO
NOTCH1	1.47E-05	1.752072487	0.286	0.071	0.498651848	NO
KANK1	7.37E-06	1.751176146	0.829	0.7	0.249533698	NO
SLC30A4	0.000156088	1.74913241	0.686	0.5	1	NO
IL2RG	NA	1.74723393	0.129	0	NA	NO
TMEM186	NA	1.74723393	0.2	0.043	NA	NO
NEURL3	NA	1.746024933	0.143	0.071	NA	NO
SPN	NA	1.745875076	0.257	0.129	NA	NO
KCTD19	0.000868905	1.745427173	0.3	0.157	1	NO
RHOA	1.64E-16	1.745262151	1	0.957	5.56E-12	NO
SMCO4	1.83E-07	1.744742945	0.871	0.614	0.006196123	NO
FTH1P5	1.52E-19	1.743660247	0.8	0.229	5.14E-15	NO
NAIP	2.81E-10	1.74291486	0.629	0.3	9.53E-06	NO
C20orf27	7.84E-08	1.740973376	0.871	0.414	0.002655822	NO
FTH1P12	1.58E-15	1.738702735	0.743	0.114	5.35E-11	NO
COX3	NA	1.738077049	1	1	NA	NO
FAM132B	0.000447763	1.736965594	0.3	0.086	1	NO
RBM38	0.009991032	1.736140961	0.443	0.143	1	NO
DAAM2	0.000773323	1.735970289	0.471	0.229	1	NO
NCMAP	1.82E-06	1.734476042	0.471	0.286	0.061685533	NO
ASTL	0.002139357	1.734476042	0.314	0.1	1	NO
FAM96A	9.60E-05	1.734384166	0.757	0.329	1	NO
GAD2	NA	1.733213459	0.2	0.186	NA	NO
NEK3	0.00639418	1.73073364	0.357	0.171	1	NO
OST4	4.10E-07	1.730539325	1	0.543	0.013893438	NO
C6orf120	0.003287569	1.730042491	0.5	0.214	1	NO
REEP6	0.001374272	1.727920455	0.243	0.043	1	NO
ZNF467	NA	1.72762773	0.343	0.043	NA	NO
ARHGAP9	7.64E-05	1.727184573	0.486	0.143	1	NO
VASP	9.65E-07	1.725617489	0.857	0.414	0.03270498	NO
EPSTI1	NA	1.723586564	0.343	0.171	NA	NO
RPL36AL	3.60E-10	1.723558561	1	0.614	1.22E-05	NO
TAF12	3.33E-07	1.721510122	0.757	0.314	0.011268513	NO
RAC1	1.32E-17	1.721306212	1	0.957	4.48E-13	NO
RWDD1	1.78E-06	1.718592774	0.957	0.471	0.060390327	NO
SLC35B2	0.000618706	1.718229032	0.457	0.086	1	NO
RNVU1-15	1.40E-06	1.716207034	0.371	0	0.047451069	NO
PLA1A	0.000694215	1.715432433	0.214	0.086	1	NO
ABCD1	1.65E-05	1.714769848	0.514	0.143	0.55885155	NO
SELL	0.002321174	1.713546707	0.214	0.1	1	NO
CABP4	0.025407184	1.712718048	0.2	0.129	1	NO
NFKB1	1.43E-09	1.710300927	0.929	0.871	4.85E-05	NO
ND3	NA	1.708126368	1	0.886	NA	NO
GOLT1A	NA	1.706449168	0.186	0.086	NA	NO
SNRPD1	3.47E-06	1.705489336	0.857	0.6	0.117480331	NO
FUNDC2	4.45E-05	1.705302789	0.9	0.386	1	NO
NDE1	0.000591257	1.704377668	0.514	0.357	1	NO
SNX5	3.84E-07	1.701612355	0.986	0.543	0.01301916	NO
SIGLEC5	NA	1.69891869	0.2	0.043	NA	NO
VRK2	0.004019054	1.696276093	0.743	0.329	1	NO
MOB1A	1.87E-06	1.692165685	0.929	0.514	0.063446825	NO
TTC38	NA	1.691314482	0.314	0.1	NA	NO
SLC25A13	4.46E-05	1.690589009	0.814	0.557	1	NO
LINC01227	NA	1.689299161	0.143	0.043	NA	NO
DEF6	0.001889644	1.688913465	0.657	0.3	1	NO
TM6SF1	2.55E-07	1.688890939	0.986	0.557	0.008631772	NO
FADD	NA	1.688641147	0.143	0.043	NA	NO
RAB29	NA	1.688333115	0.571	0.114	NA	NO
ITGB7	NA	1.687272346	0.229	0.157	NA	NO
AP1B1	7.01E-08	1.686278181	0.971	0.714	0.002373546	NO
DOT1L	3.25E-06	1.684829562	0.914	0.686	0.110066845	NO
GSTM4	0.003485832	1.68182404	0.829	0.371	1	NO
ST6GALNAC3	5.81E-07	1.681748488	0.914	0.786	0.019678701	NO
VEGFA	0.002873752	1.681441616	0.614	0.271	1	NO
TRNE	5.47E-09	1.678071905	0.986	0.686	0.000185397	NO
CD81	4.80E-07	1.677550857	1	0.743	0.016256176	NO
TRNT	1.69E-08	1.676211563	1	0.629	0.000573787	NO
LILRB2	NA	1.67556505	0.171	0.029	NA	NO
SLC34A2	NA	1.67556505	0.186	0.029	NA	NO
HNRNPAB	2.00E-07	1.67516031	0.943	0.571	0.006776592	NO
RPS21	2.28E-12	1.674967537	1	0.886	7.73E-08	NO
PDE6C	0.002297012	1.674514086	0.414	0.286	1	NO
C17orf58	0.033151526	1.674229839	0.429	0.271	1	NO
GSTM2	0.001785039	1.673416544	0.814	0.343	1	NO
FTH1P23	7.52E-13	1.673189684	0.814	0.3	2.55E-08	NO
SNRPF	2.50E-05	1.672930399	0.843	0.457	0.847520146	NO
C21orf62-AS1	NA	1.672889007	0.186	0.057	NA	NO
NUDT1	0.002837511	1.670431843	0.629	0.214	1	NO
BISPR	NA	1.668218004	0.186	0.029	NA	NO
FLJ27354	0.000204265	1.665580961	0.314	0.057	1	NO
RPS23P8	6.02E-16	1.657475001	0.786	0.229	2.04E-11	NO
MAP4K1	3.47E-05	1.657475001	0.457	0.386	1	NO
LAMTOR2	7.17E-06	1.655992651	0.9	0.371	0.243004392	NO
MS4A14	NA	1.655351829	0.143	0.014	NA	NO
ASCL2	0.000228562	1.654503434	0.286	0.014	1	NO
DCTD	1.78E-06	1.65413094	0.857	0.457	0.060290183	NO
CORO1A	4.34E-07	1.653644844	1	0.557	0.01470066	NO
BLOC1S1	2.50E-08	1.652658194	0.943	0.543	0.000845865	NO
APH1A	3.90E-05	1.651824455	0.557	0.257	1	NO
NEAT1	1.38E-06	1.651350981	0.857	0.614	0.046799504	NO
LIPA	3.05E-05	1.648696143	0.914	0.586	1	NO
KLF6	3.52E-09	1.648672452	0.971	0.857	0.000119272	NO
EML3	6.67E-05	1.648288436	0.343	0.1	1	NO
SIGIRR	NA	1.648156327	0.357	0.071	NA	NO
ZFPM2-AS1	NA	1.646520657	0.657	0.5	NA	NO
NFATC1	5.11E-05	1.645438329	0.786	0.343	1	NO
MYO1F	4.44E-08	1.645432045	0.743	0.629	0.001505064	NO
B3GALT6	0.001158937	1.64422845	0.571	0.157	1	NO
COPZ1	7.21E-05	1.643969116	0.757	0.371	1	NO
BHLHE41	9.48E-10	1.643478024	0.986	0.714	3.21E-05	NO
BTN3A2	0.000465913	1.643306487	0.271	0.157	1	NO
C15orf52	NA	1.643207642	0.129	0.043	NA	NO
RPL15	2.15E-14	1.642870394	1	0.9	7.27E-10	NO
SLC16A3	2.05E-07	1.639824436	0.457	0.086	0.006941824	NO
TNFRSF13C	0.002489689	1.638901308	0.186	0	1	NO
PPP3CB-AS1	NA	1.638600464	0.2	0.043	NA	NO
PLCD1	0.004240802	1.637980883	0.386	0.186	1	NO
ENPP1	0.007239696	1.634564587	0.429	0.186	1	NO
MAGT1	3.39E-06	1.634166499	0.843	0.514	0.114841152	NO
TTYH2	0.002702741	1.633636347	0.514	0.2	1	NO
FTH1P4	6.60E-12	1.633056789	0.871	0.286	2.24E-07	NO
APOM	NA	1.632268215	0.1	0	NA	NO
GLUL	0.00027949	1.632181211	0.986	0.714	1	NO
ATRAID	5.29E-05	1.631426187	0.829	0.357	1	NO
HKDC1	NA	1.631218092	0.229	0.129	NA	NO
MYL9	NA	1.62922042	0.357	0.014	NA	NO
PTP4A2P1	NA	1.629162305	0.257	0.071	NA	NO
RPL10	1.81E-20	1.62810863	1	0.957	6.13E-16	NO
NT5DC2	8.95E-05	1.628031223	0.271	0.071	1	NO
BTN2A2	NA	1.627397767	0.157	0.029	NA	NO
CD55	0.00089609	1.627310567	0.757	0.414	1	NO
FRAT1	NA	1.627087976	0.2	0.014	NA	NO
EMILIN1	NA	1.625604485	0.157	0	NA	NO
SH3BGRL	6.71E-09	1.624057441	1	0.8	0.000227432	NO
POMC	NA	1.623232518	0.5	0.129	NA	NO
CD63	5.53E-14	1.621469279	1	0.914	1.87E-09	NO
CD226	0.000344899	1.621206021	0.571	0.314	1	NO
GPR160	NA	1.620768449	0.814	0.486	NA	NO
LMAN2	9.28E-08	1.620494051	0.914	0.514	0.00314473	NO
TRIB1	2.43E-06	1.620409688	0.914	0.629	0.082280786	NO
RPSA	4.62E-12	1.619798465	1	0.757	1.57E-07	NO
BACH1	2.57E-06	1.618593279	0.9	0.543	0.087070659	NO
SEC61G	2.34E-05	1.617779725	0.914	0.529	0.79408808	NO
ABCB4	0.000890585	1.616284112	0.729	0.314	1	NO
USF2	1.44E-08	1.615901512	0.943	0.657	0.000488128	NO
RPS12P22	4.16E-17	1.614709844	0.814	0.257	1.41E-12	NO
RPS27AP16	3.83E-13	1.614481588	0.9	0.357	1.30E-08	NO
ARRDC5	NA	1.612976877	0.371	0.186	NA	NO
SYT6	0.006694553	1.612153186	0.543	0.157	1	NO
GIMAP2	NA	1.611434712	0.143	0.029	NA	NO
RPL10P16	6.43E-16	1.60968493	0.943	0.443	2.18E-11	NO
RUNX2	0.005972769	1.609590873	0.671	0.371	1	NO
NOTCH2	0.001201112	1.607682577	0.671	0.243	1	NO
ANG	0.078906069	1.607417352	0.114	0.029	1	NO
S100A8	NA	1.605947526	0.143	0.129	NA	NO
SURF2	0.035166615	1.605646655	0.571	0.2	1	NO
CLLU1OS	NA	1.605426603	0.114	0	NA	NO
RPL10A	6.25E-10	1.603619812	0.986	0.743	2.12E-05	NO
CLEC2B	NA	1.60351832	0.171	0.043	NA	NO
TJP2	NA	1.603034074	0.6	0.5	NA	NO
GATSL3	0.016612033	1.601836319	0.229	0.1	1	NO
SRP14-AS1	NA	1.601118269	0.4	0.057	NA	NO
IER2	0.000885037	1.600297309	0.957	0.543	1	NO
PON2	0.214380105	1.599198983	0.6	0.186	1	NO
TMA7	3.87E-09	1.597796727	1	0.857	0.000131197	NO
PLBD1	0.001722058	1.597355896	0.5	0.386	1	NO
SUCNR1	NA	1.594361199	0.114	0.014	NA	NO
RPS27P3	1.74E-13	1.593601419	0.857	0.257	5.89E-09	NO
DISP1	1.17E-05	1.591948931	0.971	0.629	0.396846558	NO
TOR4A	0.000367792	1.591816172	0.271	0	1	NO
ZDHHC4	4.89E-05	1.591535155	0.729	0.443	1	NO
ZNF267	0.000554864	1.590972266	0.857	0.571	1	NO
SLC11A2	5.48E-06	1.590755301	0.957	0.586	0.185708607	NO
ARHGEF6	0.000260587	1.59059104	0.743	0.586	1	NO
C17orf62	0.00078745	1.590069391	0.6	0.371	1	NO
RPS5	2.79E-09	1.588930093	0.986	0.757	9.46E-05	NO
SNX8	2.75E-05	1.586167257	0.757	0.657	0.931748023	NO
IFITM10	1.30E-05	1.585518989	0.871	0.4	0.440252265	NO
LINC01468	NA	1.584962501	0.1	0	NA	NO
LINC01141	NA	1.583865394	0.743	0.271	NA	NO
FAM195A	0.006634834	1.583025997	0.729	0.357	1	NO
S100B	5.51E-05	1.582502662	0.871	0.5	1	NO
RPL10P9	1.34E-11	1.580603902	1	0.571	4.55E-07	NO
SEPP1	0.008538496	1.580145484	0.429	0.143	1	NO
PILRA	6.46E-10	1.579430688	0.971	0.757	2.19E-05	NO
ATP6	NA	1.578754138	1	1	NA	NO
AK6	4.07E-05	1.578418171	0.829	0.586	1	NO
ERBB4	NA	1.577766999	0.729	0.743	NA	NO
TOMM34	0.001660416	1.576961651	0.686	0.343	1	NO
RELB	0.000199191	1.576728589	0.9	0.686	1	NO
GLTSCR2	3.51E-13	1.576153736	1	0.743	1.19E-08	NO
KANK2	NA	1.575773329	0.4	0.243	NA	NO
FMNL3	1.01E-07	1.575670151	0.943	0.714	0.003422693	NO
CRYZ	0.010363707	1.574283732	0.329	0.071	1	NO
CYP19A1	0.000824262	1.573735245	0.271	0.043	1	NO
SLC7A7	0.000364626	1.573132658	0.686	0.386	1	NO
EEF1D	5.76E-11	1.57246354	1	0.829	1.95E-06	NO
FTH1P16	3.40E-06	1.572081209	0.843	0.3	0.115289947	NO
EEF2	1.23E-13	1.570614172	1	0.857	4.15E-09	NO
C14orf142	0.003811363	1.569718789	0.386	0.214	1	NO
OAZ1	2.77E-12	1.569042779	1	0.943	9.37E-08	NO
IGFL2	NA	1.56814653	0.571	0.471	NA	NO
TOMM5	3.91E-05	1.568092971	0.9	0.443	1	NO
SLC13A5	NA	1.567838323	0.171	0.057	NA	NO
ZFHX3	3.02E-08	1.566798834	0.871	0.6	0.001022338	NO
SGK1	2.58E-07	1.566545291	0.986	0.914	0.008753882	NO
ATP11C	8.78E-06	1.566065469	0.743	0.486	0.297423875	NO
NCF1C	5.45E-10	1.565400234	0.629	0.2	1.85E-05	NO
RCN3	0.000662148	1.564263508	0.386	0.214	1	NO
COA4	0.004674782	1.564128997	0.614	0.214	1	NO
SLMO2	0.016414036	1.563509391	0.586	0.171	1	NO
WNT5A	0.000306536	1.56309032	0.557	0.286	1	NO
VEGFB	NA	1.562594688	0.9	0.371	NA	NO
FAM136A	0.00174447	1.56062405	0.586	0.243	1	NO
NKX3-1	NA	1.560247634	0.271	0.029	NA	NO
ZNF341-AS1	0.00095735	1.560087832	0.471	0.243	1	NO
SLC43A2	7.96E-07	1.559797021	0.943	0.743	0.026966803	NO
RPS25P6	7.35E-17	1.558628353	0.957	0.443	2.49E-12	NO
ARRB2	2.52E-09	1.558323376	1	0.7	8.54E-05	NO
GSTO1	1.20E-07	1.558256938	0.943	0.643	0.004081104	NO
FYCO1	NA	1.557826371	0.243	0.086	NA	NO
NRP2	1.88E-05	1.557816359	0.9	0.657	0.636580865	NO
INCA1	NA	1.556948125	0.314	0.2	NA	NO
RPN2	1.19E-09	1.556126633	1	0.729	4.05E-05	NO
AKT1	0.001180443	1.555778115	0.729	0.243	1	NO
DHRS7	6.80E-06	1.555773004	0.943	0.657	0.230240973	NO
GIPR	NA	1.55496776	0.157	0.129	NA	NO
RAPGEF1	2.30E-07	1.554620793	0.971	0.857	0.007782622	NO
INTS6-AS1	0.003339608	1.554030641	0.243	0.057	1	NO
SULT1C2	NA	1.552901291	0.114	0.043	NA	NO
SLC9C2	NA	1.5519337	0.386	0.257	NA	NO
IL10RB-AS1	4.50E-05	1.551795637	0.357	0.029	1	NO
CBFB	1.20E-06	1.551532705	0.9	0.657	0.040756971	NO
GLRX	1.13E-05	1.551420877	0.829	0.443	0.383785984	NO
SLC25A37	1.91E-08	1.548447013	0.914	0.671	0.000645502	NO
CAPS	NA	1.54711915	0.171	0.071	NA	NO
RNVU1-4	NA	1.54689446	0.4	0.071	NA	NO
RNU4-2	9.29E-05	1.546488353	0.429	0.214	1	NO
RILP	0.000105008	1.546436979	0.686	0.243	1	NO
CENPM	NA	1.545161493	0.257	0.1	NA	NO
RPS18P5	4.60E-13	1.544885061	0.886	0.443	1.56E-08	NO
DLEU1	0.005150095	1.544630407	0.629	0.657	1	NO
AP5B1	0.005620834	1.543209569	0.686	0.343	1	NO
STK26	0.105425458	1.541658717	0.186	0.071	1	NO
EEPD1	0.000745198	1.541241123	0.843	0.571	1	NO
EMG1	0.010925205	1.541062641	0.629	0.271	1	NO
RPL22L1	0.000887363	1.540376928	0.786	0.229	1	NO
LPP	5.56E-08	1.538912241	0.986	0.886	0.001884353	NO
PGM2	0.03956847	1.538246002	0.643	0.286	1	NO
GLB1L	0.060405093	1.537797393	0.186	0.057	1	NO
RCAN3	NA	1.537747862	0.314	0.171	NA	NO
RFX5	0.003781187	1.537396817	0.471	0.186	1	NO
EFHB	NA	1.5360529	0.457	0.2	NA	NO
RPL21P16	9.42E-16	1.533978572	0.829	0.257	3.19E-11	NO
ALAS1	0.004457577	1.533551971	0.657	0.4	1	NO
FAM212A	0.028325337	1.5334322	0.2	0.086	1	NO
PDIA4	0.000308534	1.531457171	0.571	0.314	1	NO
PLEKHO1	2.99E-08	1.531353932	0.986	0.614	0.001012537	NO
PPP1R15A	2.20E-09	1.531239103	1	0.957	7.45E-05	NO
GRN	1.94E-07	1.530022398	0.814	0.457	0.006573707	NO
GAPDHP37	0.070360816	1.529109266	0.129	0.014	1	NO
ABT1	0.051022571	1.527303732	0.571	0.3	1	NO
COMMD3	0.001734474	1.52530329	0.643	0.329	1	NO
RAMP1	8.62E-06	1.524330306	0.957	0.743	0.291896535	NO
KXD1	0.000248928	1.524203182	0.871	0.4	1	NO
HCRTR2	NA	1.524063676	0.257	0.129	NA	NO
MT1E	0.590271547	1.524025145	0.686	0.271	1	NO
CD276	8.72E-08	1.523526133	0.929	0.671	0.002953707	NO
RPL4	1.35E-10	1.523337437	1	0.9	4.57E-06	NO
POLR2G	0.003061086	1.523149227	0.814	0.443	1	NO
LSM10	0.000227607	1.522421035	0.771	0.286	1	NO
LINC01341	NA	1.521768674	0.143	0	NA	NO
TMEM185B	0.005595768	1.520722315	0.557	0.171	1	NO
CA8	0.027526293	1.520508632	0.457	0.229	1	NO
PROS1	NA	1.520359093	0.629	0.3	NA	NO
EIF6	8.31E-07	1.519629601	0.943	0.5	0.028138327	NO
SUSD6	1.69E-07	1.519218642	0.9	0.743	0.005726545	NO
LINC01509	0.001351165	1.517575661	0.529	0.543	1	NO
RALB	0.001452999	1.51752649	0.8	0.329	1	NO
SLC4A2	0.001155436	1.515588798	0.371	0.157	1	NO
GIMAP8	NA	1.515421567	0.171	0.014	NA	NO
PDSS1	0.001062872	1.515046498	0.843	0.543	1	NO
CATIP	0.000689656	1.512030978	0.557	0.214	1	NO
ATP6V0E1	9.95E-11	1.511487193	0.986	0.843	3.37E-06	NO
FAM3B	NA	1.510668718	0.4	0.114	NA	NO
NOP16	4.04E-05	1.510328331	0.771	0.514	1	NO
RERG	0.084607461	1.509911795	0.314	0.086	1	NO
MVB12A	0.021338189	1.509674373	0.443	0.186	1	NO
GIMAP6	NA	1.509555098	0.114	0.014	NA	NO
TMEM187	NA	1.509472301	0.214	0.143	NA	NO
PPM1N	0.004318822	1.509439724	0.414	0.129	1	NO
SCARNA17	9.79E-07	1.505423736	0.486	0.071	0.033161733	NO
CREBL2	5.61E-06	1.504552437	0.971	0.514	0.189931474	NO
COX2	NA	1.50280153	1	1	NA	NO
CPNE2	0.000596813	1.502717369	0.557	0.2	1	NO
COMMD4	4.65E-06	1.502500341	0.786	0.386	0.157417827	NO
MRPL11	0.001150936	1.502055956	0.6	0.2	1	NO
GP9	0.013828163	1.501304572	0.143	0.014	1	NO
BCL2L12	0.000109992	1.500265336	0.3	0.071	1	NO
GRIK1	0.061522188	1.500126722	0.571	0.471	1	NO
LIMK1	1.63E-05	1.499411057	0.8	0.614	0.552972215	NO
TOMM40	3.39E-05	1.499184752	0.843	0.486	1	NO
C2	1.77E-05	1.496868294	0.886	0.571	0.598463237	NO
FLJ46906	0.00217303	1.496425826	0.286	0.057	1	NO
RNU1-1	3.51E-06	1.496233582	0.457	0.129	0.118890369	NO
CYP2S1	NA	1.495957495	0.143	0.071	NA	NO
MATK	5.87E-05	1.495834916	0.914	0.6	1	NO
WBSCR27	0.010784747	1.494764692	0.271	0.186	1	NO
NT5C	NA	1.492781278	0.786	0.314	NA	NO
GLIPR2	0.015029359	1.492413257	0.586	0.3	1	NO
WNT9A	NA	1.490840323	0.143	0.057	NA	NO
C6orf48	1.16E-07	1.490536129	0.971	0.7	0.00394409	NO
SLC22A18	0.007634819	1.490325627	0.357	0.086	1	NO
SRFBP1	0.000126579	1.488886529	0.714	0.314	1	NO
SDCCAG8	1.35E-11	1.488847057	0.957	0.929	4.59E-07	NO
TVP23B	0.029141096	1.488525326	0.6	0.271	1	NO
COMMD6	6.62E-07	1.486083425	0.986	0.557	0.022434942	NO
NFE2L2	1.22E-07	1.485908788	0.957	0.8	0.004145059	NO
CYP26C1	0.036457207	1.485426827	0.129	0	1	NO
PCOLCE2	NA	1.485426827	0.229	0.157	NA	NO
PPP1R11	0.000134532	1.484582776	0.829	0.357	1	NO
NAT1	NA	1.484385546	0.171	0.114	NA	NO
RPS13P2	1.89E-14	1.484268501	0.757	0.186	6.41E-10	NO
ADAMTSL4	0.001653638	1.483750249	0.343	0.1	1	NO
CYYR1-AS1	0.001019923	1.483517237	0.257	0.1	1	NO
ZNF28	0.016737452	1.482782106	0.271	0.114	1	NO
PPM1F	0.000442909	1.482300726	0.657	0.457	1	NO
PARP14	0.000137682	1.482111786	0.671	0.357	1	NO
ZNF641	0.081833666	1.48112669	0.5	0.171	1	NO
EFCAB14	0.004345432	1.480572839	0.886	0.371	1	NO
MARCKS	5.58E-10	1.479942203	1	0.871	1.89E-05	NO
AKAP3	0.033116345	1.479469372	0.214	0.1	1	NO
TRIM22	NA	1.478965381	0.714	0.071	NA	NO
SOSTDC1	NA	1.477557251	0.2	0.1	NA	NO
LZIC	0.0073782	1.477321778	0.671	0.486	1	NO
DENND5A	6.88E-10	1.47463463	0.971	0.943	2.33E-05	NO
ZNF593	0.00291366	1.474524463	0.671	0.257	1	NO
NUP62CL	NA	1.473252113	0.214	0.171	NA	NO
HSD3B2	0.135898221	1.472487771	0.114	0.029	1	NO
CLNK	NA	1.472194571	0.229	0.271	NA	NO
CCDC109B	4.17E-07	1.471603556	0.9	0.743	0.014112118	NO
RASSF5	0.000126756	1.470718441	0.871	0.629	1	NO
TEX36	NA	1.46994584	0.171	0.2	NA	NO
G6PC3	0.003743007	1.468718621	0.571	0.286	1	NO
UBAC2	1.28E-07	1.468635604	0.986	0.9	0.00435316	NO
PDE9A	NA	1.467422079	0.514	0.371	NA	NO
SHKBP1	NA	1.467366269	0.629	0.314	NA	NO
TMEM134	2.41E-05	1.466730733	0.8	0.371	0.81708575	NO
KDELR2	7.86E-10	1.46672284	0.971	0.857	2.66E-05	NO
AKR1B1	2.09E-07	1.466253847	0.986	0.614	0.007082663	NO
SP110	0.000306002	1.465773146	0.686	0.2	1	NO
ALPK1	0.000691509	1.465248945	0.457	0.286	1	NO
LINC01091	0.005498225	1.464742017	0.7	0.471	1	NO
SPSB1	0.001815858	1.464604714	0.614	0.5	1	NO
NCF1B	1.19E-07	1.464164357	0.457	0.114	0.004016291	NO
DAZAP2	1.08E-07	1.463661601	1	0.729	0.003653037	NO
ARHGAP24	2.41E-06	1.463452671	0.943	0.871	0.081784606	NO
EGR2	1.58E-07	1.462288253	1	0.829	0.00535727	NO
NHSL1	0.002507524	1.462252138	0.686	0.629	1	NO
LINC01483	0.139074233	1.461881017	0.471	0.457	1	NO
DNAJC14	0.003440337	1.460156045	0.514	0.186	1	NO
ATOX1	1.35E-05	1.459966842	0.914	0.529	0.458511442	NO
MED29	0.001221008	1.45969871	0.814	0.543	1	NO
IFNAR1	3.28E-05	1.459051412	0.871	0.543	1	NO
PLCG2	NA	1.458298582	0.643	0.414	NA	NO
PTPRE	3.08E-09	1.45829526	0.957	0.871	0.000104211	NO
CYP3A4	NA	1.457583194	0.129	0.014	NA	NO
CHST7	0.001775629	1.456638404	0.614	0.314	1	NO
NXPE1	NA	1.455499496	0.143	0.129	NA	NO
TRPC7	NA	1.455379437	0.329	0.286	NA	NO
RNPEPL1	7.89E-07	1.454479405	0.8	0.443	0.026714842	NO
RELT	0.001152631	1.453677862	0.643	0.443	1	NO
C5AR2	NA	1.452966955	0.343	0.2	NA	NO
KCNK6	NA	1.452363035	0.386	0.171	NA	NO
TMEM217	0.002483956	1.451600405	0.614	0.329	1	NO
DEPDC7	0.033154012	1.450392776	0.186	0.1	1	NO
CPT2	0.01727662	1.449307401	0.329	0.129	1	NO
ATP5J2	1.56E-07	1.449233831	1	0.671	0.005293976	NO
10-Sep	NA	1.448862377	0.429	0.229	NA	NO
TMC8	0.000523813	1.448696811	0.557	0.2	1	NO
RPL7P9	1.74E-14	1.447925793	0.857	0.286	5.90E-10	NO
CAP1	3.82E-11	1.447574851	1	0.814	1.29E-06	NO
ZFAND6	0.001489886	1.447570035	0.9	0.6	1	NO
PPP1R3B	NA	1.44625623	0.229	0.071	NA	NO
MAP3K11	0.007788263	1.446088679	0.629	0.286	1	NO
DUSP4	0.019447944	1.44574046	0.629	0.371	1	NO
APOL6	NA	1.443326544	0.371	0.043	NA	NO
MINOS1	1.16E-06	1.442650323	1	0.757	0.039391507	NO
DPH5	0.012530459	1.442187247	0.443	0.229	1	NO
MUSK	NA	1.442105742	0.386	0.129	NA	NO
XRCC2	NA	1.441371647	0.271	0.229	NA	NO
EEF1A1P5	1.11E-12	1.440572591	0.743	0.2	3.75E-08	NO
PIEZO1	0.000119079	1.440572591	0.657	0.457	1	NO
S1PR1	NA	1.439733327	0.143	0.057	NA	NO
CYTIP	0.032764424	1.439357178	0.357	0.171	1	NO
TNFSF13	0.001062828	1.438884241	0.314	0.043	1	NO
SSR2	0.000246548	1.437287516	0.886	0.5	1	NO
EIF1	2.79E-13	1.435813332	1	0.986	9.45E-09	NO
TOMM7	5.16E-06	1.434479062	0.986	0.743	0.174773998	NO
RBP1	NA	1.434201504	0.257	0.114	NA	NO
RNR1	NA	1.434069488	1	1	NA	NO
SNRPD2	9.06E-07	1.43404195	0.986	0.714	0.030683055	NO
TOM1	6.90E-08	1.433027734	0.957	0.657	0.002336732	NO
HSD11B1	NA	1.432959407	0.114	0	NA	NO
CYFIP1	4.03E-15	1.432726357	1	0.971	1.36E-10	NO
CGNL1	NA	1.432650512	0.4	0.257	NA	NO
HVCN1	2.42E-06	1.432111013	0.486	0.257	0.081961845	NO
SHFM1	1.43E-06	1.432054572	0.986	0.586	0.048495988	NO
LINC-ROR	NA	1.431339312	0.171	0.086	NA	NO
TANK	0.000335935	1.429620822	0.929	0.486	1	NO
TNFRSF18	NA	1.429348975	0.329	0.057	NA	NO
GUCY2C	0.057137096	1.42909159	0.3	0.243	1	NO
SDF2L1	0.003886349	1.428517413	0.414	0.157	1	NO
LINC00278	NA	1.428172901	0.286	0.229	NA	NO
SYAP1	1.18E-05	1.427158788	0.986	0.743	0.400129791	NO
H3F3AP4	3.81E-11	1.42657253	0.771	0.329	1.29E-06	NO
TMPO	0.006317044	1.426187624	0.814	0.543	1	NO
ATP8	3.94E-06	1.42497327	1	0.957	0.133455456	NO
SLC48A1	0.000616698	1.424723664	0.529	0.371	1	NO
CYB5D1	0.006803005	1.424681805	0.743	0.429	1	NO
GCSAML	0.0126659	1.424497829	0.214	0.071	1	NO
RPL28	2.11E-10	1.424322047	1	0.857	7.14E-06	NO
CENPB	4.37E-05	1.424289813	0.529	0.214	1	NO
NAAA	0.000542148	1.420745831	0.686	0.329	1	NO
EIF5A	3.87E-05	1.420692458	0.971	0.771	1	NO
FLNA	0.000405266	1.420406462	0.714	0.529	1	NO
TEX41	0.029059473	1.420300895	0.529	0.357	1	NO
TMEM14C	0.00011756	1.418856273	0.886	0.457	1	NO
DCXR	0.002331133	1.418098226	0.814	0.4	1	NO
PPARG	0.001628092	1.41807832	0.914	0.743	1	NO
APOBR	0.008894294	1.417611443	0.186	0	1	NO
OAS1	0.00027012	1.416730945	0.557	0.186	1	NO
GAS2L3	NA	1.41642404	0.214	0.186	NA	NO
TLN1	5.07E-10	1.416299305	0.986	0.729	1.72E-05	NO
MASP1	NA	1.416231289	0.114	0.1	NA	NO
NCKAP1L	NA	1.416058876	0.629	0.229	NA	NO
NCKAP5	0.001702136	1.41559571	0.843	0.657	1	NO
RER1	3.67E-06	1.413416797	0.886	0.543	0.124483712	NO
TNFRSF1A	0.008998211	1.413277041	0.686	0.2	1	NO
TLR10	NA	1.412598454	0.186	0.029	NA	NO
LRR1	0.009726684	1.412323115	0.357	0.2	1	NO
LINC00578	0.000569246	1.41063232	0.7	0.643	1	NO
GALK1	0.005583827	1.409875794	0.343	0.1	1	NO
DRAP1	1.88E-09	1.408568004	1	0.7	6.37E-05	NO
GAS6	3.05E-06	1.407897037	0.8	0.5	0.103250835	NO
BMP2K	9.60E-06	1.406751302	0.857	0.557	0.325105391	NO
NDUFA2	NA	1.40599236	0.886	0.557	NA	NO
BCL2L1	0.000258965	1.40592861	0.786	0.543	1	NO
ZDHHC12	0.000336391	1.405256478	0.243	0.014	1	NO
TRAM2-AS1	NA	1.404514513	0.257	0.114	NA	NO
NME2	2.22E-07	1.403597348	0.971	0.471	0.007534188	NO
DUSP1	1.75E-06	1.403584366	1	0.886	0.05942805	NO
RPL32P18	3.25E-14	1.403355694	0.757	0.271	1.10E-09	NO
C6orf25	NA	1.403124178	0.157	0.057	NA	NO
ARL11	NA	1.402098444	0.229	0.086	NA	NO
MARCKSP1	1.23E-10	1.401740677	0.771	0.243	4.17E-06	NO
PARP9	NA	1.401587544	0.314	0.114	NA	NO
GSTM5	NA	1.400753273	0.286	0.057	NA	NO
ETFB	0.000922786	1.400031175	0.771	0.357	1	NO
LRRC75A-AS1	1.20E-07	1.399238164	0.971	0.643	0.004063527	NO
NLRP14	NA	1.399095955	0.143	0.029	NA	NO
GPX7	0.045698827	1.398989558	0.186	0.071	1	NO
PECR	0.040274809	1.398067863	0.414	0.186	1	NO
ERAP2	NA	1.397759508	0.229	0.071	NA	NO
ALKBH7	0.003265245	1.397693036	0.771	0.271	1	NO
C1QTNF9B-AS1	NA	1.397683933	0.143	0.057	NA	NO
TMED7	0.00451553	1.397655421	0.586	0.271	1	NO
ATP5G2	3.10E-07	1.396603217	1	0.771	0.010494523	NO
PHF13	0.022353589	1.395928676	0.429	0.229	1	NO
MIR221	0.002405753	1.395585137	0.5	0.143	1	NO
SORBS3	9.13E-05	1.39446786	0.686	0.329	1	NO
LINC01004	0.023958011	1.392000799	0.571	0.257	1	NO
CEBPD	3.04E-08	1.391879778	0.957	0.743	0.001030937	NO
EIF3D	2.12E-05	1.391804221	0.929	0.443	0.718744498	NO
LILRB3	NA	1.391730126	0.271	0.057	NA	NO
RNU5F-1	0.000726034	1.390459477	0.329	0.043	1	NO
LINC00368	NA	1.390459477	0.1	0.043	NA	NO
ZNF677	NA	1.389614902	0.343	0.171	NA	NO
TMEM147	NA	1.387246433	0.9	0.286	NA	NO
PPM1M	0.001699114	1.383490731	0.557	0.171	1	NO
RAP2C	NA	1.382933481	0.543	0.229	NA	NO
ITGB2-AS1	0.001217423	1.38200272	0.414	0.043	1	NO
ELMOD2	0.04160882	1.381249186	0.357	0.171	1	NO
GRWD1	0.005225925	1.380640491	0.643	0.214	1	NO
GRK6	0.008239552	1.380532559	0.529	0.314	1	NO
STK17A	1.68E-05	1.380509816	0.786	0.529	0.569748467	NO
CHCHD4	NA	1.380451599	0.371	0.114	NA	NO
MMP28	0.041000559	1.380142709	0.386	0.186	1	NO
BAG3	0.004537949	1.380031049	0.6	0.229	1	NO
MTMR8	0.033147491	1.379213836	0.314	0.243	1	NO
RFFL	0.001391577	1.378511623	0.243	0	1	NO
MOB3A	0.013820206	1.378299009	0.786	0.514	1	NO
PDE4B	8.63E-07	1.37801275	1	0.9	0.029254584	NO
SAMD9	NA	1.377386422	0.214	0.143	NA	NO
KIR3DL1	NA	1.377367081	0.143	0.029	NA	NO
LY75-CD302	NA	1.377367081	0.171	0.057	NA	NO
CRHBP	NA	1.377304852	0.143	0.114	NA	NO
CARD6	NA	1.376969458	0.129	0.029	NA	NO
ZNF285B	NA	1.376969458	0.1	0.029	NA	NO
FLT3LG	0.004154499	1.376148486	0.329	0.2	1	NO
ACAA2	0.011522499	1.376008202	0.686	0.271	1	NO
PATL1	0.000522414	1.374823043	0.743	0.457	1	NO
GLA	0.001986065	1.374395515	0.629	0.286	1	NO
ADCK2	0.000577705	1.37318911	0.8	0.457	1	NO
RPL14	2.52E-12	1.373029341	1	0.857	8.54E-08	NO
PLAC8	NA	1.372912024	0.257	0.129	NA	NO
C17orf89	5.83E-06	1.371968777	0.957	0.514	0.197678347	NO
CLEC2D	NA	1.371385234	0.343	0.186	NA	NO
CSTF1	0.190869637	1.370610033	0.329	0.186	1	NO
BCL7B	4.68E-05	1.370323697	0.957	0.8	1	NO
BTN3A1	NA	1.370111628	0.1	0.029	NA	NO
ERCC1	1.03E-07	1.37004669	1	0.957	0.003491459	NO
ELK3	2.80E-05	1.369878244	0.914	0.757	0.948446826	NO
SMARCD2	0.001164612	1.369794406	0.5	0.257	1	NO
EDA2R	NA	1.36923381	0.157	0.029	NA	NO
NUDT14	0.001067102	1.367400419	0.9	0.371	1	NO
ND1	NA	1.367152423	1	0.986	NA	NO
HIGD2A	0.00017096	1.365672651	0.914	0.486	1	NO
MALT1	0.000161078	1.363503725	0.786	0.529	1	NO
ACP2	0.088557204	1.36318178	0.571	0.214	1	NO
SDHD	0.000624499	1.362800376	0.886	0.514	1	NO
RPS8P8	3.05E-09	1.362570079	0.757	0.343	0.000103431	NO
FAM195B	2.31E-08	1.362337743	0.986	0.643	0.000782584	NO
SERPINB1	0.000272353	1.362021755	0.757	0.386	1	NO
ZNF32	0.012163017	1.361998489	0.571	0.243	1	NO
FAU	9.91E-12	1.360953252	1	0.929	3.36E-07	NO
CTSO	0.029951384	1.360530934	0.429	0.143	1	NO
KLF7P1	NA	1.3594028	0.1	0.057	NA	NO
ETS2	1.35E-07	1.358986808	0.986	0.9	0.004576339	NO
ZCRB1	0.001814885	1.358406607	0.9	0.543	1	NO
CLDN14	3.90E-05	1.358110431	0.429	0.314	1	NO
S100A9	NA	1.357956404	0.214	0.014	NA	NO
SEMA3B	0.021436528	1.357261168	0.3	0.071	1	NO
FAM101B	0.010725524	1.356996887	0.486	0.286	1	NO
LINC01160	NA	1.356693513	0.186	0.029	NA	NO
OAS3	NA	1.354387967	0.2	0.171	NA	NO
RPS19BP1	0.000165117	1.354383498	0.871	0.429	1	NO
TLCD2	NA	1.354283468	0.229	0.129	NA	NO
TOMM6	1.87E-05	1.354267516	0.957	0.629	0.633180287	NO
MRAP	0.002436056	1.354078618	0.357	0.2	1	NO
NCK2	9.16E-07	1.353849569	0.957	0.786	0.031035504	NO
MIR497HG	4.12E-05	1.353636955	0.486	0.1	1	NO
DNAJC4	0.005688624	1.352805909	0.7	0.257	1	NO
SQSTM1	2.48E-09	1.352800578	0.971	0.929	8.41E-05	NO
HNRNPA1	3.27E-12	1.352335439	1	0.9	1.11E-07	NO
LASP1	1.64E-05	1.35206922	0.929	0.643	0.555811961	NO
TRPT1	0.000414235	1.349859028	0.643	0.257	1	NO
HCAR2	0.095258255	1.349698928	0.329	0.071	1	NO
JTB	1.74E-08	1.348787555	0.986	0.743	0.000588394	NO
SNRPC	4.02E-05	1.348379652	0.886	0.429	1	NO
RPL6	2.49E-08	1.347521264	1	0.829	0.00084263	NO
RXRA	1.24E-05	1.347350692	0.7	0.271	0.41955942	NO
ALYREF	0.001644	1.347350692	0.786	0.371	1	NO
LIPG	NA	1.346802764	0.171	0.1	NA	NO
GLDN	0.017978855	1.346570621	0.729	0.357	1	NO
TMEM150B	NA	1.346277956	0.171	0.3	NA	NO
RPL21P28	4.92E-13	1.346059757	0.743	0.157	1.67E-08	NO
PRELID1	0.001257395	1.344959064	0.914	0.414	1	NO
ASGR2	0.002148106	1.344529524	0.2	0.086	1	NO
PSAP	NA	1.343920139	1	0.929	NA	NO
PIGP	0.008212242	1.343073904	0.557	0.2	1	NO
TCIRG1	NA	1.342998024	0.7	0.257	NA	NO
PTPN18	1.92E-07	1.341634431	0.943	0.686	0.006495188	NO
HSD17B10	0.007260257	1.341600306	0.686	0.229	1	NO
PPP4C	8.73E-05	1.3415315	0.914	0.543	1	NO
ATF5	0.001224638	1.341134764	0.643	0.329	1	NO
TMEM14B	1.37E-05	1.34106901	0.929	0.571	0.463618841	NO
PIGT	0.000780555	1.340970543	0.786	0.443	1	NO
C1QTNF2	NA	1.340543773	0.157	0.086	NA	NO
VN1R1	0.044273	1.340424439	0.271	0.071	1	NO
PPP1R13L	0.000629964	1.339692374	0.371	0.257	1	NO
LINC01426	0.01748321	1.339630097	0.157	0.014	1	NO
CCDC178	0.067816632	1.339269992	0.543	0.414	1	NO
POMZP3	0.001019424	1.337996464	0.414	0.129	1	NO
LINC00676	0.010076063	1.337869639	0.257	0.014	1	NO
DRAM2	0.031947114	1.336725097	0.657	0.329	1	NO
SAMD1	0.00019598	1.336525471	0.429	0.114	1	NO
IER3IP1	0.004182985	1.336380555	0.7	0.371	1	NO
ARHGAP22	3.54E-06	1.335760859	0.943	0.6	0.120010667	NO
C15orf39	NA	1.335390355	0.186	0.057	NA	NO
OR13A1	NA	1.335103484	0.1	0.029	NA	NO
ZBTB14	NA	1.335038177	0.386	0.186	NA	NO
RPL37P2	3.31E-12	1.332319701	0.657	0.186	1.12E-07	NO
SLC5A12	0.07106081	1.332016913	0.186	0.086	1	NO
NR4A2	0.000259288	1.331553787	0.929	0.614	1	NO
TMEM198B	0.073080379	1.331468862	0.471	0.186	1	NO
PSTPIP2	NA	1.330200979	0.571	0.629	NA	NO
A2MP1	NA	1.330148602	0.1	0	NA	NO
SIGLEC11	NA	1.330033145	0.329	0.071	NA	NO
POLR2L	3.40E-05	1.329768059	0.986	0.643	1	NO
RPL41	1.64E-11	1.3294761	1	0.971	5.56E-07	NO
UBE2Q1	0.00316404	1.328701323	0.629	0.286	1	NO
MFSD12	9.92E-05	1.327122842	0.871	0.6	1	NO
MED28	0.023675214	1.326882167	0.729	0.386	1	NO
SLC25A53	0.095458354	1.326379879	0.6	0.229	1	NO
ABHD1	0.014538628	1.325986311	0.157	0.014	1	NO
ZNF747	NA	1.324063839	0.243	0.1	NA	NO
IFI44L	NA	1.323903037	0.257	0.1	NA	NO
PQLC3	3.35E-05	1.322530347	0.643	0.386	1	NO
CPED1	NA	1.322435104	0.686	0.314	NA	NO
EDEM1	0.000566027	1.322212342	0.757	0.529	1	NO
SH3BP4	0.010412202	1.321928095	0.371	0.243	1	NO
DPEP2	NA	1.321928095	0.129	0.043	NA	NO
EFEMP2	NA	1.321928095	0.343	0.129	NA	NO
FGL1	NA	1.321928095	0.129	0.071	NA	NO
SYNPO2L	NA	1.321928095	0.114	0.029	NA	NO
ND2	NA	1.321821963	1	0.971	NA	NO
ARHGAP42	NA	1.320272045	0.529	0.443	NA	NO
COMT	8.15E-05	1.320119828	0.9	0.686	1	NO
SRM	0.000193884	1.318109756	0.857	0.514	1	NO
PGM5	0.000816522	1.317858431	0.471	0.286	1	NO
PTPRJ	4.30E-09	1.316815093	0.986	0.929	0.000145836	NO
CASP7	NA	1.314573644	0.257	0.171	NA	NO
ARHGAP31-AS1	0.078194589	1.313660479	0.171	0	1	NO
NAA20	6.89E-05	1.313551673	0.986	0.614	1	NO
ARHGEF1	0.000380282	1.312868007	0.757	0.414	1	NO
CLEC4GP1	0.020872845	1.312825888	0.314	0.157	1	NO
TAP1	NA	1.312722636	0.314	0.129	NA	NO
SLC12A7	NA	1.309224039	0.629	0.257	NA	NO
MDM2	6.79E-06	1.308801307	0.886	0.8	0.230044976	NO
ZNF674-AS1	0.139894179	1.307649306	0.486	0.143	1	NO
CHMP4A	0.000113038	1.307447184	0.914	0.7	1	NO
CREM	3.73E-07	1.307145533	0.986	0.786	0.012653491	NO
MYC	0.022067792	1.307059436	0.643	0.414	1	NO
LINC00492	NA	1.307054818	0.114	0.014	NA	NO
SCAF11	3.02E-06	1.306276852	0.971	0.814	0.102392479	NO
MGLL	0.000530996	1.306025294	0.857	0.571	1	NO
NR1H4	NA	1.305907874	0.214	0.271	NA	NO
NSMCE1	0.003310509	1.304036495	0.771	0.5	1	NO
SLC9A9	0.000200628	1.303759972	0.9	0.6	1	NO
NXT1	0.007430243	1.303752867	0.571	0.257	1	NO
BATF3	0.000173348	1.299484635	0.757	0.371	1	NO
WDR1	4.40E-07	1.297783286	0.957	0.657	0.01492029	NO
GPHB5	NA	1.297680549	0.1	0.014	NA	NO
PTGR2	0.002319806	1.296471365	0.571	0.4	1	NO
ATF4	1.62E-07	1.295647502	0.986	0.886	0.005485925	NO
SFXN4	0.002502639	1.294871796	0.614	0.4	1	NO
ASAH1	2.57E-08	1.294753741	0.986	0.786	0.000872106	NO
TMBIM4	1.03E-05	1.294718295	0.986	0.529	0.349188218	NO
POLR2J	0.002783129	1.294330536	0.9	0.443	1	NO
EEF1B2	2.38E-09	1.294100604	1	0.857	8.06E-05	NO
PHF11	0.000119969	1.293456395	0.743	0.514	1	NO
ALDH3B1	NA	1.293292227	0.271	0.114	NA	NO
AP1S3	0.00116884	1.292649317	0.757	0.614	1	NO
RANBP1	2.04E-05	1.291158874	0.929	0.6	0.692243307	NO
LINC00957	0.006810604	1.290901199	0.271	0.086	1	NO
BCAP31	9.99E-06	1.290802025	0.943	0.586	0.338618023	NO
GNG7	0.000376135	1.290457247	0.986	0.971	1	NO
PHB	0.002102403	1.290426952	0.771	0.286	1	NO
CYC1	0.000171109	1.290122358	0.943	0.571	1	NO
PREX1	2.25E-05	1.289961716	0.943	0.586	0.763632744	NO
LRRC37A6P	NA	1.289506617	0.114	0.029	NA	NO
EIF3G	1.78E-05	1.289107917	0.929	0.529	0.603110312	NO
IL1RL2	0.015450981	1.288275424	0.671	0.357	1	NO
SYPL1	0.000346779	1.286881148	0.657	0.414	1	NO
GNB2	3.07E-09	1.286463414	0.957	0.671	0.00010412	NO
S100A13	0.016552611	1.286000674	0.8	0.257	1	NO
SPECC1L	0.003113228	1.284453389	0.457	0.2	1	NO
ITGA6	0.032359865	1.284208429	0.643	0.343	1	NO
ZNF227	0.146775557	1.284070951	0.471	0.371	1	NO
MAB21L3	0.018829921	1.283581783	0.414	0.271	1	NO
SP140	0.000618995	1.283520033	0.514	0.3	1	NO
CCNI	1.64E-11	1.283240061	1	0.957	5.56E-07	NO
HSD52	0.021614954	1.283172051	0.171	0.029	1	NO
HLA-F	0.015241653	1.282933963	0.643	0.257	1	NO
AANAT	0.008309023	1.282778341	0.286	0.186	1	NO
IFI16	0.003804587	1.282598959	0.829	0.314	1	NO
ACTBP2	7.81E-10	1.282399731	0.771	0.329	2.64E-05	NO
FAM72B	0.001720149	1.282399731	0.286	0.057	1	NO
RPL5P34	0.000611384	1.282296308	0.643	0.214	1	NO
C10orf55	0.00160858	1.28128611	0.243	0.029	1	NO
TMBIM6	5.78E-07	1.280615132	0.986	0.857	0.019569759	NO
C16orf54	NA	1.280107919	0.143	0	NA	NO
LPCAT1	0.00255194	1.279917628	0.8	0.457	1	NO
PRR34-AS1	0.002149301	1.279154071	0.314	0.071	1	NO
ZNF143	0.000312481	1.27852341	0.829	0.5	1	NO
AKR7L	0.036675295	1.277735455	0.3	0.186	1	NO
C11orf31	NA	1.277479533	0.986	0.786	NA	NO
FABP5P9	0.000889928	1.276517635	0.257	0.014	1	NO
ZNF735	NA	1.276517635	0.1	0.014	NA	NO
DYNLT1	1.64E-06	1.276388348	0.929	0.543	0.055469088	NO
FTLP17	3.53E-09	1.275634443	0.6	0.071	0.000119636	NO
CNFN	0.001489001	1.275634443	0.243	0.057	1	NO
TMSB10	4.51E-10	1.275434	1	0.971	1.53E-05	NO
B4GALT1-AS1	0.005103372	1.274174963	0.186	0.1	1	NO
MOGAT1	0.038804126	1.274174963	0.357	0.143	1	NO
PSKH1	0.002428983	1.273312832	0.571	0.4	1	NO
SRGAP2-AS1	1.46E-05	1.272620455	0.6	0.157	0.495921383	NO
PLCB2	0.0176816	1.272549728	0.771	0.314	1	NO
EIF3K	6.04E-09	1.272266817	0.986	0.786	0.000204525	NO
C10orf71	0.018047845	1.271596419	0.157	0	1	NO
SLC6A12	NA	1.270961322	0.243	0.129	NA	NO
MTTP	NA	1.270619001	0.214	0.186	NA	NO
TRAPPC6A	0.000233529	1.270089163	0.757	0.371	1	NO
C1orf43	4.63E-06	1.269309276	0.971	0.571	0.156884188	NO
PRR5-ARHGAP8	0.003167706	1.268252115	0.314	0.157	1	NO
ATP1A1-AS1	NA	1.268196111	0.386	0.229	NA	NO
FGD4	0.002086598	1.267312027	0.943	0.929	1	NO
GTF2A2	NA	1.267215815	0.886	0.5	NA	NO
WEE1	0.746508985	1.267174136	0.286	0.2	1	NO
PRMT1	0.002468186	1.266768332	0.8	0.629	1	NO
LYPLA1	0.000247445	1.266247536	0.914	0.6	1	NO
DZIP1L	NA	1.266036894	0.271	0.171	NA	NO
ITPKB	NA	1.26586045	0.557	0.257	NA	NO
IFNLR1	0.000653194	1.265461143	0.243	0.186	1	NO
P4HB	4.93E-07	1.264581821	0.943	0.686	0.016713729	NO
CNDP2	5.52E-05	1.264434192	0.957	0.543	1	NO
ARHGAP27	0.000432035	1.264402538	0.7	0.4	1	NO
ZYX	7.38E-07	1.263034406	0.986	0.786	0.024987686	NO
OR2B11	0.05111253	1.263034406	0.143	0	1	NO
MED14OS	NA	1.263034406	0.214	0.057	NA	NO
PTGER3	NA	1.262666418	0.429	0.3	NA	NO
IL27RA	NA	1.261717477	0.457	0.357	NA	NO
CAV2	0.263592135	1.261045853	0.171	0.1	1	NO
ELAC1	0.00706061	1.259982005	0.443	0.2	1	NO
ADIPOR1	6.05E-05	1.259610129	0.957	0.643	1	NO
BANF1	0.001123641	1.259543544	0.857	0.457	1	NO
BRK1	1.05E-06	1.259447098	1	0.8	0.035688239	NO
CORO7	0.013408277	1.257981178	0.643	0.329	1	NO
DUSP6	0.000228868	1.256092296	0.943	0.8	1	NO
MTND2P28	NA	1.254857242	1	0.8	NA	NO
IL20RB	0.115794484	1.25334101	0.371	0.414	1	NO
HEPACAM	NA	1.253286429	0.129	0.057	NA	NO
MRPL47	NA	1.25270364	0.743	0.229	NA	NO
LMF2	0.000368441	1.252623572	0.729	0.443	1	NO
ATF3	0.000249051	1.252018721	0.943	0.671	1	NO
MCF2L-AS1	0.045364719	1.251538767	0.157	0.014	1	NO
BZRAP1-AS1	0.016452856	1.250626102	0.586	0.257	1	NO
MRPS18C	0.00658625	1.250621623	0.8	0.457	1	NO
FAM210A	0.025424796	1.249600963	0.643	0.514	1	NO
BTBD19	2.89E-05	1.247727153	0.743	0.329	0.97857801	NO
MERTK	0.005579005	1.247315739	0.686	0.529	1	NO
RPS3AP26	1.12E-09	1.245979242	0.614	0.1	3.79E-05	NO
CD151	0.007871332	1.245640143	0.643	0.286	1	NO
MBD6	6.93E-06	1.245624728	0.557	0.214	0.234890884	NO
RIN3	7.83E-06	1.245570831	0.943	0.743	0.265113267	NO
LINC00987	NA	1.245365758	0.257	0.1	NA	NO
RPS14P1	5.03E-08	1.245112498	0.529	0.1	0.001704789	NO
ETF1	1.60E-07	1.244961382	0.957	0.857	0.005425837	NO
ST3GAL6-AS1	0.128024216	1.244569212	0.386	0.157	1	NO
DDX43	NA	1.243454037	0.186	0.186	NA	NO
RPL26P13	NA	1.242570303	0.1	0.014	NA	NO
C21orf62	NA	1.242200902	0.1	0.129	NA	NO
MIF4GD	0.009201219	1.240560544	0.671	0.357	1	NO
LRRC36	NA	1.240560544	0.286	0.243	NA	NO
TDRKH	0.010488038	1.239338313	0.443	0.229	1	NO
LAP3	0.000303456	1.239183026	0.857	0.614	1	NO
OLMALINC	0.011510257	1.238890468	0.657	0.3	1	NO
PLEKHA3P1	0.009049947	1.23878686	0.171	0.071	1	NO
AKAP13	9.78E-12	1.238293946	0.971	0.957	3.31E-07	NO
KCNE1	NA	1.23792212	0.3	0.171	NA	NO
TPM3	2.24E-11	1.237085764	1	0.986	7.58E-07	NO
PUF60	0.000520065	1.236169597	0.9	0.571	1	NO
TUBA1B	4.78E-08	1.233500736	1	0.943	0.001620522	NO
H1F0	0.010323693	1.233105553	0.586	0.243	1	NO
MRPL53	0.001880697	1.231755239	0.729	0.329	1	NO
BRI3	1.51E-05	1.231748717	0.9	0.5	0.511308136	NO
SLC25A6	1.92E-05	1.231409295	0.914	0.614	0.650707964	NO
RPS7P1	8.25E-10	1.230780207	0.714	0.229	2.80E-05	NO
NMI	NA	1.230531766	0.4	0.143	NA	NO
NMB	0.118135346	1.230389643	0.329	0.129	1	NO
NR1H2	0.002773935	1.229640505	0.786	0.357	1	NO
SPTBN5	0.015217808	1.229133999	0.457	0.186	1	NO
RRAS	0.010620828	1.227161665	0.486	0.186	1	NO
RREB1	0.001924711	1.226275856	0.586	0.371	1	NO
TMEM189	0.07595256	1.225634434	0.4	0.186	1	NO
VAMP5	0.00225889	1.225420114	0.371	0.114	1	NO
PLAC4	0.079671226	1.224667966	0.314	0.1	1	NO
03-Mar	0.002414461	1.223395803	0.771	0.586	1	NO
LLPH	0.009587128	1.222710932	0.814	0.3	1	NO
ZNF266	0.017238913	1.222392421	0.614	0.386	1	NO
ARF6	0.002263113	1.220796961	0.757	0.471	1	NO
C8orf59	0.011043347	1.220578091	0.886	0.357	1	NO
LDHD	NA	1.220370424	0.286	0.129	NA	NO
P2RY13	0.032817704	1.219408563	0.557	0.271	1	NO
TRIM67	NA	1.218423519	0.2	0.114	NA	NO
PHF5A	0.01480267	1.218345588	0.429	0.129	1	NO
KRCC1	0.006025627	1.218084112	0.6	0.271	1	NO
WIZ	0.030432019	1.217805152	0.357	0.143	1	NO
RPLP2P3	7.34E-13	1.217753527	0.8	0.157	2.49E-08	NO
ATP5L	4.76E-06	1.217449631	1	0.771	0.16138906	NO
RPS28P4	4.74E-08	1.215459707	0.9	0.357	0.001606495	NO
SNRPD3	0.000328256	1.214855469	0.857	0.543	1	NO
PI4K2B	0.007977948	1.214057938	0.457	0.314	1	NO
CHCHD5	0.006910954	1.213939856	0.557	0.229	1	NO
SMOX	0.012290461	1.213815137	0.571	0.314	1	NO
EIF2D	0.044654166	1.213804044	0.6	0.357	1	NO
SMG1P7	0.038215734	1.212303604	0.371	0.2	1	NO
EIF3E	9.78E-07	1.212158834	0.986	0.714	0.033149842	NO
GALNT5	NA	1.211504105	0.186	0.086	NA	NO
PIK3IP1	0.002401509	1.210534063	0.457	0.286	1	NO
TIMD4	0.002756484	1.210359866	0.157	0.186	1	NO
ZCWPW1	0.001460058	1.209542999	0.686	0.457	1	NO
NR4A3	5.54E-05	1.209387561	0.929	0.814	1	NO
PTRHD1	0.014449962	1.208108195	0.586	0.271	1	NO
ERICH5	NA	1.208108195	0.129	0.171	NA	NO
NUTF2	9.13E-06	1.206012302	0.943	0.714	0.309275111	NO
ELFN1	NA	1.204931451	0.186	0.143	NA	NO
PHF19	0.00018465	1.204904995	0.529	0.243	1	NO
SPATA13	0.003217444	1.204165753	0.886	0.643	1	NO
SZRD1	NA	1.204140717	0.843	0.514	NA	NO
VASH1	0.000684408	1.203732806	0.9	0.686	1	NO
SF3B5	0.000276849	1.201978942	0.871	0.557	1	NO
CLEC17A	0.000792762	1.201633861	0.314	0.186	1	NO
HMGCL	NA	1.20042709	0.514	0.357	NA	NO
MBNL3	0.037281852	1.200366115	0.271	0.171	1	NO
TMSB4XP4	4.67E-09	1.199672345	0.843	0.343	0.000158131	NO
IDI2	0.078220056	1.199672345	0.343	0.157	1	NO
OR8A1	NA	1.198643819	0.114	0.143	NA	NO
COLEC12	NA	1.197939378	0.343	0.3	NA	NO
SIRPB1	4.55E-05	1.197537233	0.343	0.129	1	NO
SLC25A19	NA	1.197036847	0.7	0.329	NA	NO
ERCC2	0.095049567	1.196800707	0.4	0.271	1	NO
WDR53	NA	1.195874592	0.329	0.257	NA	NO
SPNS3	NA	1.195382404	0.571	0.486	NA	NO
ADAM29	NA	1.195106595	0.186	0.1	NA	NO
HSD17B11	0.004650693	1.195102982	0.786	0.457	1	NO
FUCA2	0.004726366	1.193674754	0.786	0.386	1	NO
MRPL12	0.037217783	1.193479729	0.6	0.286	1	NO
CCDC112	0.001698636	1.193415543	0.743	0.429	1	NO
IMPACT	0.03514712	1.193343889	0.529	0.257	1	NO
FLT3	NA	1.192645078	0.371	0.429	NA	NO
RPL23AP29	NA	1.192645078	0.114	0.014	NA	NO
C2orf82	0.003136036	1.192120748	0.429	0.243	1	NO
PLA2G16	0.00061565	1.190964986	0.871	0.457	1	NO
SNHG15	0.004890376	1.190270271	0.771	0.586	1	NO
SUCLG2	0.005333415	1.190102883	0.786	0.6	1	NO
PDCL	0.000862138	1.189680297	0.457	0.186	1	NO
HDGF	0.020535605	1.189617385	0.757	0.4	1	NO
RPS27AP5	6.37E-10	1.189602486	0.686	0.143	2.16E-05	NO
BSPH1	0.047450137	1.189033824	0.143	0.071	1	NO
RPLP0P6	7.04E-08	1.188577708	0.671	0.171	0.002384837	NO
GTF2H2	0.003700983	1.188344941	0.514	0.229	1	NO
ADAMTS4	0.027146416	1.187627003	0.129	0.071	1	NO
ADRBK1	5.23E-05	1.187528984	0.857	0.6	1	NO
FES	0.007997711	1.186369753	0.529	0.271	1	NO
ADAM2	NA	1.185866545	0.243	0.143	NA	NO
GYG1	NA	1.185808043	0.514	0.257	NA	NO
FLVCR2	0.025508966	1.185692317	0.343	0.157	1	NO
RDX	0.003354178	1.184905167	0.886	0.743	1	NO
WDR45P	0.043136474	1.184424571	0.186	0.029	1	NO
FLNC	NA	1.184424571	0.157	0.043	NA	NO
TICRR	NA	1.184424571	0.129	0.071	NA	NO
CHCHD10	1.67E-06	1.183991427	0.971	0.643	0.0565166	NO
RPS26P21	0.011111915	1.183599938	0.186	0	1	NO
RNF114	0.000569822	1.182591413	0.843	0.7	1	NO
CHRAC1	NA	1.181206283	0.743	0.343	NA	NO
LINC01503	0.022781663	1.180752032	0.443	0.243	1	NO
CD302	2.36E-05	1.180572246	0.443	0.014	0.800724291	NO
SLCO6A1	NA	1.180341617	0.2	0.129	NA	NO
MRPL40	0.043084438	1.18027958	0.657	0.5	1	NO
MAPRE1	1.69E-05	1.180133136	0.943	0.686	0.572655622	NO
LEPROT	0.34190631	1.178190209	0.757	0.386	1	NO
RBM26-AS1	0.091321149	1.177787119	0.3	0.1	1	NO
LINC01330	0.042959323	1.177193002	0.129	0.043	1	NO
GNL2	0.000861774	1.177111542	0.771	0.443	1	NO
RNVU1-11	0.050691789	1.176877762	0.157	0.043	1	NO
SFT2D1	0.001536738	1.176830777	0.829	0.543	1	NO
SNRPG	5.49E-05	1.176440206	0.971	0.6	1	NO
MPLKIP	0.056446236	1.176018759	0.614	0.243	1	NO
DCTN1-AS1	NA	1.175442006	0.171	0.129	NA	NO
PHYH	0.005611812	1.174616697	0.557	0.386	1	NO
[truncated: 17,349 more rows]
