# Supplementary material for: Investigating microglia-neuron crosstalk by characterizing microglial contamination in human and mouse patch-seq datasets
Source: iScience. 2023 Jul 11;26(8):107329. doi: 10.1016/j.isci.2023.107329 (PMC10374462; doi:10.1016/j.isci.2023.107329)
Supplement: Table S2. Mouse Patch-seq differential expression between cells with high vs. low microglial contamination, related to Supplementary Figure 6 [file mmc3.csv]

	gene	p_val	avg_log2FC	pct.1	pct.2	p_val_adj	color	label_pat	label_ref
1	4632428N05Rik	0	7.51035899788081	0.939	0.002	0	UP	NA	4632428N05Rik
2	AF251705	0	6.84503790174663	0.903	0	0	UP	NA	AF251705
3	Aif1	0	8.195363930853	0.998	0.005	0	UP	NA	Aif1
4	Bcl2a1b	0	6.80844467923176	0.876	0.005	0	UP	NA	Bcl2a1b
5	Bin2	0	6.78834220438672	0.912	0.061	0	UP	NA	Bin2
6	Blnk	0	6.75511095063304	0.82	0.052	0	UP	NA	Blnk
7	C1qa	0	9.38772340788325	1	0.005	0	UP	NA	C1qa
8	C1qb	0	10.6279255386963	1	0.007	0	UP	NA	C1qb
9	C1qc	0	9.90176727862319	0.998	0.009	0	UP	NA	C1qc
10	Ccl3	0	9.96806888881078	0.858	0.005	0	UP	NA	Ccl3
11	Ccl4	0	9.93361605335394	0.908	0.014	0	UP	NA	Ccl4
12	Cd14	0	7.89371302274456	0.809	0.005	0	UP	NA	Cd14
13	Cd37	0	5.85764482011944	0.818	0	0	UP	NA	Cd37
14	Cd53	0	7.59933073214502	0.935	0.02	0	UP	NA	Cd53
15	Cd86	0	7.09349864818495	0.759	0.025	0	UP	NA	Cd86
16	Cfh	0	6.7547759463899	0.86	0.029	0	UP	NA	Cfh
17	Crybb1	0	7.234061212059	0.986	0.002	0	UP	NA	Crybb1
18	Csf1r	0	10.0760327184957	0.993	0.014	0	UP	NA	Csf1r
19	Cst3	0	4.62912423830055	1	0.971	0	UP	NA	Cst3
20	Ctss	0	10.0548488262636	1	0.043	0	UP	NA	Ctss
21	Cx3cr1	0	8.89462442313129	0.995	0.083	0	UP	NA	Cx3cr1
22	Cxcl2	0	6.80049185671323	0.347	0	0	DIFF	Cxcl2	NA
23	Cyba	0	6.61042548151241	0.982	0.027	0	UP	NA	Cyba
24	Cyth4	0	6.53131120338606	0.881	0	0	UP	NA	Cyth4
25	Emr1	0	6.23593396680068	0.809	0.128	0	UP	NA	Emr1
26	F11r	0	6.2701482155639	0.901	0.052	0	UP	NA	F11r
27	Fcer1g	0	8.63381866706291	1	0.011	0	UP	NA	Fcer1g
28	Fcgr3	0	8.15297415354505	0.984	0.025	0	UP	NA	Fcgr3
29	Fcrls	0	9.11550818152448	0.991	0.005	0	UP	NA	Fcrls
30	Ftl1	0	3.44629210713794	1	0.975	0	UP	NA	Ftl1
31	Gngt2	0	6.34990668432214	0.928	0.009	0	UP	NA	Gngt2
32	Gpr34	0	7.65547531571272	0.926	0.011	0	UP	NA	Gpr34
33	Grap	0	5.7327731165245	0.757	0.115	0	UP	NA	Grap
34	Hexb	0	4.37331709467552	1	0.991	0	UP	NA	Hexb
35	Hpgd	0	6.35406036195927	0.777	0.005	0	UP	NA	Hpgd
36	Hpgds	0	7.11268208225183	0.89	0.02	0	UP	NA	Hpgds
37	Il1a	0	9.38379441720781	0.845	0.016	0	UP	NA	Il1a
38	Inpp5d	0	6.64979632220526	0.851	0.047	0	UP	NA	Inpp5d
39	Irf8	0	6.13870216927736	0.795	0.014	0	UP	NA	Irf8
40	Itgam	0	6.93891180135905	0.939	0.117	0	UP	NA	Itgam
41	Laptm5	0	9.20402826333661	0.998	0.005	0	UP	NA	Laptm5
42	Ltc4s	0	5.63812603403815	0.881	0	0	UP	NA	Ltc4s
43	Ly86	0	7.77363521885286	0.995	0.016	0	UP	NA	Ly86
44	Mpeg1	0	5.65147544837725	0.836	0.009	0	UP	NA	Mpeg1
45	Ncf1	0	6.09227046852099	0.806	0.043	0	UP	NA	Ncf1
46	Nckap1l	0	6.49433347647798	0.813	0.018	0	UP	NA	Nckap1l
47	Olfml3	0	7.61609088219351	0.971	0.011	0	UP	NA	Olfml3
48	P2ry12	0	9.11688872136605	0.995	0.02	0	UP	NA	P2ry12
49	P2ry13	0	7.11837993112138	0.804	0	0	UP	NA	P2ry13
50	Pld4	0	6.98989320610014	0.908	0.014	0	UP	NA	Pld4
51	Rnase4	0	6.68686587434447	0.959	0.025	0	UP	NA	Rnase4
52	Selplg	0	9.01147086279285	1	0.079	0	UP	NA	Selplg
53	Siglech	0	8.46755986090976	0.993	0.005	0	UP	NA	Siglech
54	Slco2b1	0	6.63791314756036	0.836	0.011	0	UP	NA	Slco2b1
55	Spi1	0	7.02803554310981	0.959	0.135	0	UP	NA	Spi1
56	Tmem119	0	8.06589023274464	0.962	0.009	0	UP	NA	Tmem119
57	Tnf	0	8.02810517443109	0.694	0	0	UP	NA	Tnf
58	Trem2	0	8.00999526787871	0.991	0.002	0	UP	NA	Trem2
59	Tyrobp	0	9.42140271559851	1	0.009	0	UP	NA	Tyrobp
60	Unc93b1	0	7.0878982456469	0.966	0.043	0	UP	NA	Unc93b1
61	Vav1	0	6.35824481232384	0.779	0.016	0	UP	NA	Vav1
62	Lyn	7.85067787216915e-299	5.70195277023666	0.93	0.261	3.15699309273538e-294	UP	NA	Lyn
63	Fgd2	4.1215621168447e-298	5.55650958308321	0.757	0.2	1.65740377404676e-293	UP	NA	Fgd2
64	Tgfb1	8.71986887723715e-295	4.4606825465236	0.881	0.034	3.50652087160337e-290	UP	NA	Tgfb1
65	Lgals9	2.7752445711183e-293	5.86755331648946	0.847	0.072	1.1160090993838e-288	UP	NA	Lgals9
66	Csf3r	1.87769280910296e-288	6.14525917566435	0.714	0.032	7.55076609324572e-284	UP	NA	Csf3r
67	Msn	6.92617368067073e-287	6.37738478432289	0.896	0.059	2.78522222220812e-282	UP	NA	Msn
68	Cd33	1.33177568058268e-286	6.27919581524131	0.703	0.002	5.35546954432712e-282	UP	NA	Cd33
69	Hmha1	6.40231373012292e-286	5.90938867742786	0.721	0.018	2.57456242029433e-281	UP	NA	Hmha1
70	Gpsm3	1.12043589436164e-285	4.68597344435387	0.82	0.02	4.50560886199646e-281	UP	NA	Gpsm3
71	Abi3	1.91787029055181e-283	5.49439736010128	0.779	0.036	7.712331799396e-279	UP	NA	Abi3
72	Ppp1r18	5.77364321982664e-282	4.7635662953711	0.968	0.464	2.32175514798889e-277	UP	NA	Ppp1r18
73	Ccl9	4.15579853966192e-277	7.30119231081941	0.691	0.009	1.67117126675425e-272	UP	NA	Ccl9
74	Il10ra	3.45295877027554e-269	6.21160333506635	0.707	0	1.3885383102909e-264	UP	NA	Il10ra
75	Ctsh	6.65432004945343e-269	5.96633015178073	0.896	0.081	2.67590172148671e-264	UP	NA	Ctsh
76	Ctsd	3.49143884169003e-264	3.71542117470734	1	0.908	1.40401230140881e-259	UP	NA	Ctsd
77	Psmb8	1.70015217940771e-259	5.53770802714062	0.788	0.007	6.83682195905221e-255	UP	NA	Psmb8
78	Srgn	7.70561225459203e-255	5.62055910116436	0.831	0.3	3.09865785593909e-250	UP	NA	Srgn
79	Ccl12	1.63443833681798e-252	6.13564602753589	0.685	0.002	6.57256688384616e-248	UP	NA	Ccl12
80	Rac2	5.60047197023324e-252	5.55760835019513	0.775	0.007	2.25211779338989e-247	UP	NA	Rac2
81	Ccl6	9.33275364231966e-250	5.78304424415859	0.723	0.005	3.752980222186e-245	UP	NA	Ccl6
82	Lcp2	4.21598290168395e-247	6.05117771457888	0.689	0.009	1.69537320425417e-242	UP	NA	Lcp2
83	Tmsb4x	2.85126889853259e-246	2.99168542935514	1	0.991	1.14658076216691e-241	UP	NA	Tmsb4x
84	Sparc	4.53572053156676e-246	6.63545020338404	0.998	0.167	1.82394929735894e-241	UP	NA	Sparc
85	Tbxas1	1.17690625023229e-241	5.64210640782476	0.68	0.038	4.73269310405911e-237	UP	NA	Tbxas1
86	Gmfg	1.07123568985067e-239	4.61719900565337	0.782	0.041	4.30776007959652e-235	UP	NA	Gmfg
87	Fyb	3.98563917197953e-237	5.74032635135988	0.845	0.054	1.60274508022813e-232	UP	NA	Fyb
88	Syngr2	4.18821722793143e-231	5.62243720613982	0.752	0.014	1.68420779386806e-226	UP	NA	Syngr2
89	Ucp2	6.64389670565376e-227	5.99736820068162	0.977	0.056	2.67171018224454e-222	UP	NA	Ucp2
90	Anxa3	1.52072114349521e-226	6.05700834102343	0.874	0.038	6.11527593433729e-222	UP	NA	Anxa3
91	Irf5	1.64081325343867e-222	5.84656638086787	0.894	0.11	6.59820233605294e-218	UP	NA	Irf5
92	Cd300a	3.60932225851372e-220	5.59958081414468	0.673	0.007	1.45141675981612e-215	UP	NA	Cd300a
93	Itgb2	2.98935201196728e-217	5.8985216208518	0.718	0.02	1.2021081245724e-212	UP	NA	Itgb2
94	Arhgdib	2.91184404715157e-215	5.85415873389216	0.964	0.043	1.17093984668106e-210	UP	NA	Arhgdib
95	Cd84	2.6930014386961e-214	5.81365708307976	0.635	0.045	1.08293666854286e-209	UP	NA	Cd84
96	Ccrl2	1.81560751930853e-213	6.41340081177303	0.653	0.005	7.30110251739538e-209	DIFF	Ccrl2	NA
97	Lst1	2.7415219576457e-210	4.82175327872894	0.782	0.029	1.10244822482807e-205	UP	NA	Lst1
98	Cd68	3.7027297639549e-207	5.97387469888535	0.964	0.099	1.48897871997918e-202	UP	NA	Cd68
99	C3ar1	7.40392231180855e-206	6.64369706022247	0.77	0.052	2.97733927924757e-201	UP	NA	C3ar1
100	Pik3ap1	1.28150394897065e-205	6.47512160099926	0.761	0.07	5.15331182999566e-201	UP	NA	Pik3ap1
101	Icam1	2.0522018428236e-203	6.09386658146625	0.644	0.045	8.25251927054654e-199	UP	NA	Icam1
102	Cd52	5.96258170631454e-200	4.83355190599162	0.716	0.005	2.39773298156027e-195	UP	NA	Cd52
103	P2ry6	1.64161137617669e-199	4.91201108027712	0.673	0.014	6.60141182701931e-195	UP	NA	P2ry6
104	Ccl2	5.39949499143695e-198	6.88045437056417	0.595	0.005	2.17129892090654e-193	UP	NA	Ccl2
105	Vamp8	2.32479838367251e-195	4.31483202814919	0.926	0.074	9.34871174026225e-191	UP	NA	Vamp8
106	Parvg	2.06550074487341e-194	5.55184322613929	0.642	0.011	8.30599814535946e-190	UP	NA	Parvg
107	Gm9843	3.37464868381646e-194	2.29534749578405	1	0.734	1.35704747522311e-189	NO	NA	NA
108	Ptpn18	5.68774264994337e-191	4.65314049320437	0.919	0.052	2.28721195182173e-186	UP	NA	Ptpn18
109	Adap2	1.85656269415056e-188	4.89437949839417	0.691	0.009	7.46579556198765e-184	UP	NA	Adap2
110	Tlr2	4.8003118230038e-184	6.34828952995634	0.574	0	1.93034939338452e-179	UP	NA	Tlr2
111	Trf	1.16613735011077e-183	5.70582993477478	0.982	0.146	4.68938812600043e-179	UP	NA	Trf
112	Sepp1	6.49219356762046e-182	5.72037125306617	0.993	0.122	2.61070579934722e-177	UP	NA	Sepp1
113	Rcsd1	1.47123362486495e-181	5.2822234249335	0.626	0.011	5.91627177566941e-177	UP	NA	Rcsd1
114	Tlr7	6.18419564239409e-181	5.48336493787806	0.608	0.007	2.48685059367594e-176	UP	NA	Tlr7
115	Fth1	4.63618287183482e-179	2.36840485973351	1	0.998	1.86434821825094e-174	NO	NA	NA
116	Rasgrp3	2.33249183441582e-177	5.33476505310895	0.714	0.056	9.37964941373633e-173	UP	NA	Rasgrp3
117	Gpr183	1.71823711872952e-176	5.77148218170813	0.592	0.007	6.90954692554702e-172	UP	NA	Gpr183
118	Prkcd	2.65850261877668e-176	5.37442466573049	0.736	0.029	1.06906365808866e-171	UP	NA	Prkcd
119	Gm15427	5.93263202621635e-175	2.39485417553972	0.993	0.734	2.38568931670238e-170	NO	NA	NA
120	Arpc1b	6.86623968340697e-174	4.89600960240055	0.932	0.117	2.76112096388844e-169	UP	NA	Arpc1b
121	Tmem173	3.32782870344801e-172	5.48160940632053	0.586	0.005	1.33821975651755e-167	UP	NA	Tmem173
122	Rab20	2.46919895862698e-170	5.5224488727414	0.583	0.014	9.92938977232667e-166	UP	NA	Rab20
123	Plek	4.20039240591173e-170	6.17282087621031	0.939	0.149	1.68910379818928e-165	UP	NA	Plek
124	Susd3	3.28267959549264e-169	4.7802542223219	0.615	0.016	1.32006394573545e-164	UP	NA	Susd3
125	Fcgr1	7.24820039048426e-168	5.17807684377734	0.597	0.016	2.91471882302544e-163	UP	NA	Fcgr1
126	Itgb5	2.47601287005305e-166	5.13737688013867	0.98	0.277	9.95679055434434e-162	UP	NA	Itgb5
127	Clic1	2.83177388611943e-166	5.00486270393802	0.905	0.207	1.1387412328252e-161	UP	NA	Clic1
128	Entpd1	2.55058577286055e-165	5.31510637949694	0.867	0.142	1.02566705684041e-160	UP	NA	Entpd1
129	Rpl18a	2.75763949506622e-164	2.35065623701148	1	0.944	1.10892957015098e-159	NO	NA	NA
130	Slc15a3	4.16649594379982e-163	5.65776133280148	0.7	0.007	1.67547301388022e-158	UP	NA	Slc15a3
131	C5ar1	3.23945668478328e-162	5.32480094739809	0.777	0.284	1.3026827166519e-157	UP	NA	C5ar1
132	Dock2	4.13723876064006e-161	5.44783575109936	0.707	0.065	1.66370782281619e-156	UP	NA	Dock2
133	Slc11a1	4.46446636614482e-161	5.4130512927922	0.59	0.016	1.79529585981781e-156	UP	NA	Slc11a1
134	Mfng	2.15756098063346e-160	4.78986874952283	0.608	0.074	8.67619997142132e-156	UP	NA	Mfng
135	Gm14303	4.74449271237856e-159	2.15226778384867	0.995	0.77	1.90790285442879e-154	NO	NA	NA
136	Pik3r5	8.33394412685855e-159	5.41077798912563	0.57	0.061	3.35132895173363e-154	UP	NA	Pik3r5
137	Gpr84	1.06484959322314e-154	6.1635718184283	0.653	0.036	4.28207966922823e-150	UP	NA	Gpr84
138	Rps29	3.29797022354176e-151	2.1864626010662	1	0.977	1.32621276599285e-146	NO	NA	NA
139	Nlrp3	5.99239361919239e-149	5.20474213032832	0.651	0.054	2.40972124608584e-144	UP	NA	Nlrp3
140	Ptprc	6.66880441163087e-147	5.50261564083221	0.7	0.106	2.68172631804912e-142	UP	NA	Ptprc
141	Fcgr2b	5.35073477471804e-143	4.98679864405102	0.563	0.005	2.15169097495737e-138	UP	NA	Fcgr2b
142	Gm10116	1.37935415464678e-142	2.15804882142123	0.923	0.309	5.54679686208108e-138	NO	NA	NA
143	Clec5a	8.39166935836972e-139	5.33043914237386	0.55	0.005	3.37454199908121e-134	UP	NA	Clec5a
144	Agmo	5.1053579671627e-136	4.81795288662059	0.689	0.214	2.05301759933514e-131	UP	NA	Agmo
145	Arhgap25	3.2611266784922e-135	4.93065346725848	0.588	0.099	1.31139687122207e-130	UP	NA	Arhgap25
146	Syk	4.90455620675226e-135	4.80236896303362	0.615	0.063	1.97226918742129e-130	UP	NA	Syk
147	Runx1	2.31031105035264e-133	5.35547323834426	0.583	0.05	9.29045382678308e-129	UP	NA	Runx1
148	Havcr2	1.06619463287037e-131	5.15914309697304	0.541	0.023	4.28748847716163e-127	UP	NA	Havcr2
149	Dock8	7.39665862125697e-131	4.70393716237732	0.628	0.097	2.97441833136607e-126	UP	NA	Dock8
150	Casp4	2.45681137642864e-130	5.42294269736419	0.509	0.018	9.87957558803248e-126	UP	NA	Casp4
151	Plaur	4.85683441500586e-129	5.55768850010611	0.559	0.086	1.95307882330631e-124	DIFF	Plaur	NA
152	Lair1	1.87540170079904e-127	4.9073762697558	0.831	0.126	7.54155285942318e-123	UP	NA	Lair1
153	Ecscr	1.4424455872451e-125	4.67543621012391	0.741	0.027	5.80050643998871e-121	UP	NA	Ecscr
154	Tnfrsf1a	2.33759514122892e-125	4.77017074089719	0.606	0.02	9.40017134142387e-121	UP	NA	Tnfrsf1a
155	Trim47	4.36545221051173e-125	5.11889905145966	0.55	0.005	1.75547929741308e-120	UP	NA	Trim47
156	Casp8	7.13762455434568e-125	4.70702786338488	0.545	0.09	2.87025296203903e-120	UP	NA	Casp8
157	Cd83	3.6465389066109e-124	6.5632958742147	0.858	0.068	1.46638269051544e-119	UP	NA	Cd83
158	Zfhx3	4.72490447518488e-124	3.41383153495142	0.941	0.815	1.9000258366061e-119	UP	NA	Zfhx3
159	Cd9	1.42432902115449e-123	5.32429758335577	0.91	0.061	5.72765429276857e-119	UP	NA	Cd9
160	Clec4a3	2.17867851646244e-123	4.90484962838105	0.525	0.007	8.76111991825041e-119	UP	NA	Clec4a3
161	Rbm47	2.48074933407487e-123	4.9869269457747	0.541	0.169	9.97583729711526e-119	UP	NA	Rbm47
162	Gm10790	1.94346162493887e-122	4.99395903906682	0.667	0.007	7.8152422323667e-118	UP	NA	Gm10790
163	Rhog	8.00565249610087e-122	4.66896191864456	0.905	0.113	3.21931303825704e-117	UP	NA	Rhog
164	Capn3	1.75621540190239e-120	4.79116890822443	0.572	0.036	7.06226899567007e-116	UP	NA	Capn3
165	Actb	2.64251297264293e-120	2.1257855487067	1	0.98	1.0626337416889e-115	NO	NA	NA
166	Ctsc	3.34676312877927e-120	5.45285191153962	0.759	0.092	1.34583385697601e-115	UP	NA	Ctsc
167	Ang	1.51010048806603e-119	4.59237596011097	0.543	0.005	6.07256709265991e-115	UP	NA	Ang
168	Cd82	1.40096277324437e-118	4.60801308472349	0.577	0.018	5.63369160004758e-114	UP	NA	Cd82
169	Tnfaip8l2	7.91464975092005e-118	4.57171938367297	0.529	0.014	3.18271810433748e-113	UP	NA	Tnfaip8l2
170	Tuba1c	1.07611037783682e-117	4.3789272877944	0.651	0.081	4.32736266239522e-113	UP	NA	Tuba1c
171	Clec4a2	8.2706465908235e-116	4.49822230524788	0.529	0.007	3.32587511356785e-111	UP	NA	Clec4a2
172	Cxcl16	7.30126539665399e-115	5.52288973656474	0.608	0.038	2.93605785395647e-110	UP	NA	Cxcl16
173	Gm36365	1.09956098855714e-114	4.75782665122771	0.597	0.007	4.42166460328482e-110	UP	NA	Gm36365
174	Xlr	6.17312304252899e-114	4.04882520710399	0.554	0.009	2.48239796909218e-109	UP	NA	Xlr
175	Neurl3	3.01828775202674e-112	4.94433303334374	0.52	0.059	1.21374405372251e-107	UP	NA	Neurl3
176	Tcn2	7.13110215694539e-112	5.04522622627282	0.809	0.032	2.86763011037245e-107	UP	NA	Tcn2
177	Plekho2	1.22637356067991e-110	4.87684806483718	0.745	0.097	4.93161599956212e-106	UP	NA	Plekho2
178	Igh	1.60331706435903e-110	3.01909025142666	0.975	0.793	6.44741891090697e-106	UP	NA	Igh
179	Skap2	3.60103469198622e-109	4.15530871682505	0.764	0.347	1.44808408068842e-104	UP	NA	Skap2
180	Litaf	3.18870844721471e-108	4.55844905948868	0.89	0.169	1.28227532787845e-103	UP	NA	Litaf
181	Lpcat2	4.70210495007968e-108	4.4613182346259	0.946	0.245	1.89085746357554e-103	UP	NA	Lpcat2
182	Il10rb	3.41563225986046e-106	4.86473210655086	0.653	0.023	1.37352820065769e-101	UP	NA	Il10rb
183	B2m	4.01700564606102e-106	4.05434887919528	1	0.419	1.61535848045052e-101	UP	NA	B2m
184	Cebpa	3.06249663451514e-105	3.0929543913782	0.669	0.014	1.23152177163757e-100	UP	NA	Cebpa
185	Birc3	8.19156524644567e-103	4.68045088095783	0.568	0.054	3.2940741325532e-98	UP	NA	Birc3
186	Lyz2	1.04913551756911e-102	5.42796141284373	0.579	0.016	4.21888865680067e-98	UP	NA	Lyz2
187	Gsdmd	1.15294814601105e-101	4.75536344279983	0.475	0.009	4.63635037955424e-97	UP	NA	Gsdmd
188	Fli1	6.69950964365881e-99	5.07225865443243	0.637	0.05	2.69407381300452e-94	UP	NA	Fli1
189	Rab3il1	2.6199996854352e-98	4.63863413497983	0.748	0.119	1.05358047350406e-93	UP	NA	Rab3il1
190	Slc2a5	1.41063672400948e-97	4.58041273227399	0.764	0.119	5.67259345825933e-93	UP	NA	Slc2a5
191	Ccr5	1.63813747195792e-96	4.91799440554651	0.466	0.002	6.58744221598439e-92	UP	NA	Ccr5
192	Rgs1	2.8686995737075e-96	5.27251420251399	0.441	0	1.153590159575e-91	UP	NA	Rgs1
193	Evi2a	5.72441080412177e-94	4.56133711340385	0.827	0.09	2.30195731666149e-89	UP	NA	Evi2a
194	Ncf4	1.94979900267336e-93	4.40158633971102	0.502	0.007	7.84072672945037e-89	UP	NA	Ncf4
195	Phyhd1	2.01605835990341e-93	3.69579687159831	0.935	0.477	8.10717548267959e-89	UP	NA	Phyhd1
196	Rplp1	2.52712480859007e-93	2.05779218278331	1	0.914	1.01623269927833e-88	NO	NA	NA
197	Rhoh	2.83096662549461e-93	4.61862232022383	0.475	0.025	1.13841660911015e-88	UP	NA	Rhoh
198	Gm12164	3.25787234524164e-93	1.67747463951069	0.827	0.266	1.31008820619202e-88	NO	NA	NA
199	Ikzf1	5.21661416754961e-93	4.04131472642648	0.502	0.034	2.09775705519672e-88	UP	NA	Ikzf1
200	Ftl2	2.5144472227418e-92	2.12751766320672	0.984	0.669	1.01113466168116e-87	NO	NA	NA
201	Pmp22	4.85235061566679e-92	4.54273979536745	0.694	0.032	1.95127575307808e-87	UP	NA	Pmp22
202	Txnip	7.76181948417092e-92	5.55239463826473	0.559	0.009	3.12126046916965e-87	UP	NA	Txnip
203	Cd74	1.00101644390916e-91	4.93796111486299	0.48	0.005	4.02538742589192e-87	DIFF	Cd74	NA
204	Tgfbr1	1.2089369272425e-91	4.54428686696747	0.937	0.189	4.86149806552027e-87	UP	NA	Tgfbr1
205	Pycard	1.65540500854096e-91	4.08372833855144	0.842	0.144	6.65688016084574e-87	UP	NA	Pycard
206	Tgif1	3.47694967174559e-90	4.39530811784101	0.691	0.185	1.39818577149905e-85	UP	NA	Tgif1
207	Slfn2	4.33879035697866e-89	5.14939214748077	0.419	0.011	1.74475776625183e-84	UP	NA	Slfn2
208	8030442B05Rik	6.7872206316302e-89	4.03727437284306	0.491	0.137	2.72934503259745e-84	UP	NA	8030442B05Rik
209	Gm6977	1.72714609369614e-87	1.68757292150901	0.944	0.518	6.9453725865803e-83	NO	NA	NA
210	Cmtm7	2.04541358867157e-87	3.95349980488209	0.7	0.07	8.22522166412499e-83	UP	NA	Cmtm7
211	Rps27	2.21661979889642e-86	1.9518194397329	0.998	0.941	8.91369319730216e-82	NO	NA	NA
212	Osm	5.52400952599914e-86	4.7642440006764	0.432	0	2.22136995069003e-81	DIFF	Osm	NA
213	Cd180	1.63312049620271e-85	4.64374811868281	0.505	0.009	6.56726745137994e-81	UP	NA	Cd180
214	Hk2	2.34851036420304e-84	3.64077382558021	0.583	0.038	9.44406472756969e-80	UP	NA	Hk2
215	Vis1	2.74886333799234e-84	4.67318026925467	0.45	0.025	1.10540041410686e-79	UP	NA	Vis1
216	Klhl6	7.08995472036963e-84	4.60543034952388	0.423	0.016	2.85108349170224e-79	UP	NA	Klhl6
217	Sash3	1.56530990270012e-83	4.872971314541	0.414	0.011	6.29458071172797e-79	UP	NA	Sash3
218	Rps14	3.48601225548738e-83	1.95423968210185	1	0.912	1.40183010829914e-78	NO	NA	NA
219	Arhgap30	8.42967292621854e-83	4.50833809639833	0.579	0.043	3.38982437382026e-78	UP	NA	Arhgap30
220	Zc3h12a	1.59463291590558e-82	3.51332028951968	0.529	0.025	6.41249734473111e-78	DIFF	Zc3h12a	NA
221	Eef1a1	1.62169742123748e-82	2.0122218479258	1	0.948	6.52133184002229e-78	NO	NA	NA
222	Tlr13	3.19490948620985e-82	4.84935440398325	0.448	0.014	1.28476895168957e-77	UP	NA	Tlr13
223	Nfam1	4.22826941926085e-82	4.38805768395737	0.437	0.09	1.70031398156736e-77	UP	NA	Nfam1
224	Rps23	1.21611942792396e-81	2.11326792012524	1	0.842	4.89038105551061e-77	NO	NA	NA
225	Hvcn1	1.52495432957707e-81	3.70412573892828	0.664	0.18	6.13229884552828e-77	UP	NA	Hvcn1
226	Fermt3	7.50197542195411e-81	2.16757223754867	0.998	0.968	3.01676937643041e-76	NO	NA	NA
227	Pik3cg	9.71724305353736e-81	4.75228119470013	0.444	0.023	3.90759494911898e-76	UP	NA	Pik3cg
228	Ctsz	9.90763771262577e-81	3.95487701301224	0.984	0.333	3.9841583533782e-76	UP	NA	Ctsz
229	Abca9	4.10419440672392e-80	4.62057214124752	0.633	0.077	1.65041969677589e-75	UP	NA	Abca9
230	Batf	5.25224966612381e-80	3.10629979166365	0.604	0.297	2.11208715823837e-75	UP	NA	Batf
231	Lcp1	1.00437118238952e-79	4.58413054461662	0.854	0.086	4.03887783574296e-75	UP	NA	Lcp1
232	Ncf2	1.50159563674166e-79	3.87019579562784	0.838	0.207	6.03836653402925e-75	UP	NA	Ncf2
233	Rpl13a	4.95895153806346e-79	1.71241444391704	1	0.953	1.99414318200146e-74	NO	NA	NA
234	Fau	5.16057360848191e-78	1.9287716519972	0.998	0.887	2.07522146517883e-73	NO	NA	NA
235	Bank1	8.77849676022359e-78	4.32105742796843	0.523	0.135	3.53009690218871e-73	UP	NA	Bank1
236	Rasal3	1.82658026001884e-77	4.58627072871238	0.554	0.02	7.34522719961375e-73	UP	NA	Rasal3
237	Samsn1	3.08909949316529e-77	4.11453273618104	0.601	0.061	1.24221957918656e-72	UP	NA	Samsn1
238	Psmb9	3.28614096364857e-77	3.84332546683105	0.462	0.007	1.321455865712e-72	UP	NA	Psmb9
239	Limd2	4.75225616747181e-77	3.75831616608463	0.955	0.203	1.91102477262544e-72	UP	NA	Limd2
240	Bcl2a1d	1.08637271077693e-76	3.68561375166763	0.502	0.014	4.36863058184727e-72	UP	NA	Bcl2a1d
241	Pros1	1.23306437641889e-76	4.51374881720526	0.68	0.101	4.95852177689329e-72	UP	NA	Pros1
242	1700112E06Rik	1.34838210500557e-76	3.61860313286361	0.773	0.597	5.42224895885891e-72	UP	NA	1700112E06Rik
243	Gm2629	2.37263164707843e-76	4.75163452436838	0.401	0	9.54106364239648e-72	UP	NA	Gm2629
244	Cdk6	3.10587913008748e-76	3.07662220395698	0.917	0.8	1.24896717458208e-71	UP	NA	Cdk6
245	Nfe2l2	1.33205672816883e-75	4.28116833455903	0.768	0.133	5.35659972098533e-71	UP	NA	Nfe2l2
246	Sla	1.37110692398052e-75	4.928948001829	0.552	0.018	5.51363227340286e-71	UP	NA	Sla
247	Tpt1-ps3	8.30002295397276e-75	1.54821076953005	0.973	0.689	3.33768823048106e-70	NO	NA	NA
248	Rps9	4.1756899571642e-74	2.09465354479411	1	0.829	1.67917020247444e-69	NO	NA	NA
249	Stab1	5.05165522990094e-74	4.26184065885724	0.637	0.104	2.03142211760007e-69	UP	NA	Stab1
250	Rps12	3.07555110845449e-73	2.33350105755028	0.998	0.755	1.23677136724281e-68	NO	NA	NA
251	Gng10	1.33058035565072e-72	3.26453513154193	0.98	0.383	5.35066278417826e-68	UP	NA	Gng10
252	Rpl37a	1.92193360722957e-72	1.77596320599508	1	0.932	7.72867161475228e-68	NO	NA	NA
253	Gm10076	3.65108348806347e-72	1.62129127379619	0.975	0.689	1.46821020305496e-67	NO	NA	NA
254	Rpl31-ps8	9.26266692445503e-72	1.43197159823999	0.928	0.527	3.7247962503311e-67	NO	NA	NA
255	Ccl7	1.20858726145695e-71	6.18408895376597	0.363	0.005	4.86009195449685e-67	UP	NA	Ccl7
256	Hcls1	1.38160746717303e-71	3.23598536596043	0.658	0.115	5.5558581077429e-67	UP	NA	Hcls1
257	Sqrdl	4.09337229777928e-71	4.30032163869799	0.523	0.02	1.64606780210598e-66	UP	NA	Sqrdl
258	Zfp36	5.40267319178606e-71	4.57589271996384	0.892	0.167	2.17257697061293e-66	UP	NA	Zfp36
259	Ms4a6d	8.3038341208316e-71	4.32610842446583	0.403	0.009	3.33922081501001e-66	UP	NA	Ms4a6d
260	Gm8730	8.34504326576296e-71	1.77620894060841	0.901	0.405	3.35579224846126e-66	NO	NA	NA
261	Gcnt1	1.25117859995476e-70	4.16470900711645	0.441	0.025	5.03136450399808e-66	UP	NA	Gcnt1
262	Gimap6	1.58090662236095e-70	4.66650310544207	0.41	0.007	6.35729980050008e-66	UP	NA	Gimap6
263	Bcl2a1a	1.37189602267369e-69	4.11690846261757	0.43	0.005	5.51680547597771e-65	UP	NA	Bcl2a1a
264	Nrros	1.66170949733284e-69	4.03036202635684	0.631	0.266	6.68223240162456e-65	UP	NA	Nrros
265	Kcnk6	1.70699371368199e-69	4.00163190558065	0.421	0.047	6.86433382082941e-65	UP	NA	Kcnk6
266	Sp110	1.95288491364277e-69	3.58390982278982	0.444	0.023	7.85313610323168e-65	UP	NA	Sp110
267	Bst2	2.02557312298301e-69	3.64142945238018	0.459	0.002	8.14543719945156e-65	UP	NA	Bst2
268	Rps25	3.11576003574945e-68	1.77854524054284	1	0.932	1.25294058317593e-63	NO	NA	NA
269	Zfp36l1	5.07584025092143e-68	3.42664625521315	0.818	0.072	2.04114764010304e-63	UP	NA	Zfp36l1
270	Mertk	6.03303934331314e-68	4.14939696182091	0.849	0.223	2.42606611112651e-63	UP	NA	Mertk
271	Cxcl10	9.60168111414407e-68	5.31222383156551	0.322	0.002	3.86112402643075e-63	DIFF	Cxcl10	NA
272	Hfe	1.06643427130092e-67	4.45051951620976	0.507	0.009	4.28845213518238e-63	UP	NA	Hfe
273	Prkch	2.11330022898086e-67	3.79460984215422	0.586	0.216	8.49821421080074e-63	UP	NA	Prkch
274	Cmtm6	3.32586304118352e-67	4.08717444643861	0.95	0.252	1.33742930475113e-62	UP	NA	Cmtm6
275	Klk8	5.59965438016643e-67	3.90979590881311	0.426	0.009	2.25178901589633e-62	DIFF	Klk8	NA
276	Apobec3	9.29884464437209e-67	3.65214616211843	0.405	0.061	3.73934439684135e-62	UP	NA	Apobec3
277	Cflar	9.43605115306168e-67	4.09403812287809	0.759	0.122	3.79451925018069e-62	UP	NA	Cflar
278	Rps19	2.56255031803396e-66	1.84592931898742	0.998	0.89	1.030478359391e-61	NO	NA	NA
279	Lgmn	3.78619558181119e-66	2.40809460608999	0.998	0.833	1.52254282931373e-61	NO	NA	NA
280	Nfkbia	3.81055946949731e-66	3.91118821518164	0.939	0.32	1.53234027946895e-61	UP	NA	Nfkbia
281	Rpl32	2.0695376329499e-65	2.06606176990746	0.995	0.833	8.32223168338145e-61	NO	NA	NA
282	Rps20	2.10715719808102e-65	2.1683242722158	0.991	0.755	8.47351124064322e-61	NO	NA	NA
283	Glul	2.41405642363505e-65	2.24576225507157	1	0.811	9.70764509636364e-61	NO	NA	NA
284	Renbp	5.29997432414146e-65	4.28712553885141	0.698	0.088	2.13127867496701e-60	UP	NA	Renbp
285	Upk1b	1.9371897955378e-64	4.43534600011298	0.374	0.011	7.79002132479617e-60	UP	NA	Upk1b
286	Gm4149	3.21256162814292e-63	1.64435444398133	0.946	0.505	1.29186740752511e-58	NO	NA	NA
287	Gm5905	3.69098826521777e-63	1.76761091161103	0.955	0.396	1.48425711109202e-58	NO	NA	NA
288	Nfatc1	9.30585086803103e-63	3.94679538282826	0.464	0.05	3.74216180956132e-58	UP	NA	Nfatc1
289	Atf3	1.34136602993436e-62	4.61017483710103	0.885	0.16	5.39403521617505e-58	UP	NA	Atf3
290	Gm10073	1.76540560670688e-62	1.42890338480963	0.797	0.331	7.09922556625037e-58	NO	NA	NA
291	Gm20746	1.72861017072776e-61	1.35661514617	0.703	0.162	6.95126007954755e-57	NO	NA	NA
292	Rtn1	1.16065641979831e-60	-0.806027572357543	1	0.995	4.66734766093494e-56	NO	NA	NA
293	Hck	1.48733790335102e-60	4.36440736016599	0.703	0.065	5.98103191074547e-56	UP	NA	Hck
294	Fam46c	2.03041046766161e-60	4.39313365761857	0.453	0.014	8.16488961360763e-56	UP	NA	Fam46c
295	Bco2	2.14034862121234e-60	4.22056585402804	0.486	0.027	8.60698391048118e-56	UP	NA	Bco2
296	Gm8814	2.62380783183775e-60	1.33061251563841	0.687	0.158	1.05511184341692e-55	NO	NA	NA
297	Tagln2	4.51422147361553e-60	3.99422185812368	0.57	0.106	1.81530388118501e-55	UP	NA	Tagln2
298	Ms4a6b	7.17389619227262e-60	4.35249481118321	0.372	0.005	2.88483887579859e-55	UP	NA	Ms4a6b
299	Grn	1.10627518369914e-59	3.10088237637884	0.989	0.48	4.44866439620935e-55	UP	NA	Grn
300	H2-DMb1	2.44701013264626e-59	3.55445932839875	0.412	0.016	9.84016184641043e-55	UP	NA	H2-DMb1
301	Rpl13	3.9401404892493e-59	1.72891868978537	1	0.944	1.58444869494182e-54	NO	NA	NA
302	Hhex	5.95521183267121e-59	4.15608307628868	0.369	0.009	2.39476933427207e-54	UP	NA	Hhex
303	H2-T23	7.15218703843215e-59	3.56552912580629	0.669	0.164	2.87610897376472e-54	UP	NA	H2-T23
304	Gm10275	8.98107335781187e-59	1.47415769773993	0.91	0.502	3.61155902937689e-54	NO	NA	NA
305	Ptafr	2.74234347165661e-58	3.69824411334311	0.401	0.178	1.10277858025727e-53	UP	NA	Ptafr
306	Myo1f	2.85513945190843e-58	4.3313792426278	0.606	0.137	1.14813722779594e-53	UP	NA	Myo1f
307	Rplp0	9.58465399723439e-58	2.15400100317362	0.998	0.773	3.85427691190787e-53	NO	NA	NA
308	Tnfaip3	1.27067140809653e-57	5.13499061559238	0.624	0.041	5.10975093337857e-53	UP	NA	Tnfaip3
309	Cryba4	2.18144867746865e-57	3.90579723061425	0.523	0.007	8.77225956670467e-53	UP	NA	Cryba4
310	Il1b	3.8514471290916e-57	5.91724868160148	0.306	0.011	1.54878243402161e-52	DIFF	Il1b	NA
311	Sft2d2	1.32838014834056e-56	4.21806102002606	0.658	0.061	5.34181509052191e-52	UP	NA	Sft2d2
312	Rhbdf2	1.87602480117746e-56	3.2750386454741	0.419	0.149	7.54405853297492e-52	DIFF	Rhbdf2	NA
313	Atp1b1	2.34656660545929e-56	-0.803608443930354	0.998	0.993	9.43624829053343e-52	NO	NA	NA
314	Rpl23a	3.011263341079e-56	1.81792574854225	1	0.847	1.2109193273481e-51	NO	NA	NA
315	Tnfaip8	1.62903345526824e-55	3.72963886545463	0.651	0.261	6.55083223367017e-51	UP	NA	Tnfaip8
316	Tmem63a	2.23245817072759e-55	4.00637686940799	0.489	0.036	8.97738404194688e-51	UP	NA	Tmem63a
317	H2-K1	4.10907124064172e-55	3.92495298370735	0.788	0.149	1.65238081799926e-50	UP	NA	H2-K1
318	Ttc3	1.14007707653374e-54	-0.593317430299257	1	0.993	4.58459194786514e-50	NO	NA	NA
319	Il21r	1.20497560376083e-54	3.89393701775796	0.5	0.02	4.84556839540343e-50	UP	NA	Il21r
320	Gnai2	1.68733283190668e-54	2.19178351869495	1	0.716	6.78527151694633e-50	NO	NA	NA
321	Was	1.94811304857019e-54	2.93983693507511	0.428	0.027	7.83394700221532e-50	UP	NA	Was
322	Lrrk1	3.37856421355766e-54	3.67126511232661	0.405	0.09	1.35862202719794e-49	UP	NA	Lrrk1
323	Nap1l5	3.41235939310444e-54	-0.87797942563237	0.993	0.993	1.37221208274909e-49	NO	NA	NA
324	Snap25	5.42389959270107e-54	-0.622716720854896	1	1	2.18111274321288e-49	NO	NA	NA
325	Rps16-ps2	1.23279244648282e-53	1.4533372536055	0.941	0.525	4.95742826504134e-49	NO	NA	NA
326	Nfkb2	1.41757041010445e-53	4.05199701602914	0.477	0.036	5.70047589015303e-49	DIFF	Nfkb2	NA
327	Abcc3	1.92373483983878e-53	4	0.412	0.034	7.7359149114437e-49	UP	NA	Abcc3
328	Trim30a	2.49037785402322e-53	3.12130629622213	0.381	0.137	1.00145564643836e-48	UP	NA	Trim30a
329	Themis2	4.06739505065328e-53	3.612095619621	0.336	0.101	1.6356215717192e-48	UP	NA	Themis2
330	Gm35154	4.4227904159536e-53	3.87664130659383	0.39	0.038	1.77853670996742e-48	UP	NA	Gm35154
331	Scg5	4.91813325425526e-53	-0.896932889192465	0.986	0.993	1.97772892553367e-48	NO	NA	NA
332	Zeb2os	5.911443971197e-53	2.87712208575871	0.806	0.131	2.37716896413745e-48	UP	NA	Zeb2os
333	Rps24-ps3	6.47420165014905e-53	1.23231190053398	0.809	0.322	2.60347070957444e-48	NO	NA	NA
334	Gm9794	1.12390438369794e-52	1.43020043063043	0.964	0.626	4.51955669816453e-48	NO	NA	NA
335	Sat1	1.14257236056944e-52	2.58302469647966	0.993	0.572	4.59462623355789e-48	UP	NA	Sat1
336	Rnr2	1.51612394910963e-52	1.30866492289764	1	1	6.09678923655457e-48	NO	NA	NA
337	Plau	2.20076878664965e-52	4.2357638369466	0.376	0.072	8.84995152175422e-48	UP	NA	Plau
338	Mir703	2.95642972523871e-52	1.27567637106253	0.842	0.313	1.18886908541024e-47	NO	NA	NA
339	Gm2000	3.76277166869385e-52	1.30366588849463	0.912	0.475	1.51312337113186e-47	NO	NA	NA
340	Plxna4os1	5.34770922145732e-52	3.50541019005406	0.41	0.036	2.15047430922463e-47	UP	NA	Plxna4os1
341	H2-Q6	6.69858799581089e-52	4.08574159025171	0.342	0	2.69370319075543e-47	DIFF	H2-Q6	NA
342	Cd48	1.05339343449007e-51	3.72803065546009	0.354	0.056	4.2360110181149e-47	UP	NA	Cd48
343	Syp	1.62614274496691e-51	-0.850305010743458	0.993	0.993	6.53920782033545e-47	NO	NA	NA
344	Pon3	1.89127238613744e-51	3.93361444601601	0.399	0.011	7.6053736463745e-47	UP	NA	Pon3
345	Ndrg4	6.27654498498259e-51	-0.767745292386575	1	0.991	2.52398703481105e-46	NO	NA	NA
346	Slc25a45	4.28471329736773e-50	3.28614978622471	0.489	0.293	1.72301175827049e-45	UP	NA	Slc25a45
347	A630001G21Rik	5.40565626931251e-50	3.71415571125812	0.342	0.025	2.17377655557864e-45	UP	NA	A630001G21Rik
348	Lag3	6.38504178514369e-50	2.28627578536844	0.554	0.009	2.56761685305983e-45	NO	NA	NA
349	Rps27rt	1.03510696700748e-49	1.22468909739732	0.881	0.435	4.16247564642718e-45	NO	NA	NA
350	Npc2	1.44063613210369e-49	3.04721154394613	0.973	0.329	5.79323007802856e-45	UP	NA	Npc2
351	Pfn1	1.87605482562728e-49	2.09715620111976	1	0.813	7.544179270295e-45	NO	NA	NA
352	Hmga2-ps1	6.15199470229289e-49	3.98657948423768	0.331	0.007	2.47390162963304e-44	UP	NA	Hmga2-ps1
353	Rps11	8.19275417727374e-49	1.82555522657968	0.998	0.842	3.29455223730709e-44	NO	NA	NA
354	Slamf9	1.3018298815694e-48	3.91443775097443	0.349	0.016	5.23504850275502e-44	UP	NA	Slamf9
355	Tnfrsf1b	1.38881041583884e-48	4.38577078669139	0.635	0.047	5.58482332521273e-44	UP	NA	Tnfrsf1b
356	Gad1	2.24740800640238e-48	-0.985341619694314	0.964	0.991	9.03750181614591e-44	NO	NA	NA
357	Marcks	4.24121923577706e-48	1.97597607263139	0.998	0.782	1.70552149128303e-43	NO	NA	NA
358	Il17ra	4.24371593061736e-48	4.30941506882029	0.57	0.036	1.70652548717916e-43	UP	NA	Il17ra
359	Fes	1.19617117236491e-47	3.94880114087829	0.563	0.054	4.81016313543103e-43	UP	NA	Fes
360	Tec	1.76933121539756e-47	3.80406843661315	0.457	0.043	7.11501161647819e-43	UP	NA	Tec
361	Tcf4	3.21555250236214e-47	-0.645713391259891	1	0.991	1.29307012777489e-42	NO	NA	NA
362	Rplp2	3.42887282573394e-47	1.74563821309765	0.998	0.881	1.37885262941239e-42	NO	NA	NA
363	Gm14023	3.7051427279665e-47	4.62823520918686	0.532	0.027	1.48994904519717e-42	UP	NA	Gm14023
364	Gpx1	4.17367779552553e-47	2.48127773592822	0.995	0.583	1.67836105191468e-42	NO	NA	NA
365	Tmem37	5.77700945781952e-47	3.87843170888249	0.34	0.002	2.32310881327296e-42	UP	NA	Tmem37
366	Atp1a3	7.60937534455997e-47	-0.879400895301941	0.998	0.991	3.0599581073079e-42	NO	NA	NA
367	Tcf7l2	7.95410540134813e-47	2.84511310805787	0.588	0.223	3.19858440504412e-42	UP	NA	Tcf7l2
368	Smagp	8.98413581821774e-47	3.20670914935865	0.41	0.016	3.6127905365799e-42	UP	NA	Smagp
369	Rps10	2.86197572223587e-46	1.77971788418793	0.995	0.768	1.15088629718271e-41	NO	NA	NA
370	Kctd12	1.00306139842197e-45	3.37681927733396	0.912	0.198	4.03361080147426e-41	UP	NA	Kctd12
371	Rab3a	1.92574861680812e-45	-0.791347963315118	0.984	0.986	7.74401291277049e-41	NO	NA	NA
372	Gm4332	2.04297558887044e-45	1.4901923645249	0.804	0.25	8.21541773552469e-41	NO	NA	NA
373	Zfp36l2	2.14858735377865e-45	2.97307940329211	0.613	0.095	8.64011432575007e-41	UP	NA	Zfp36l2
374	Cass4	2.81412879047338e-45	3.84377833030748	0.423	0.074	1.13164561051306e-40	UP	NA	Cass4
375	G530011O06Rik	3.20692154360234e-45	3.29964399422089	0.678	0.227	1.28959936032881e-40	UP	NA	G530011O06Rik
376	Stmn3	6.36528459589359e-45	-0.756150736500329	0.991	0.984	2.55967189454669e-40	NO	NA	NA
377	Myl12a	7.66070622925349e-45	3.08759200504835	0.926	0.234	3.08059979596971e-40	UP	NA	Myl12a
378	Ndfip1	3.00178540535882e-44	-0.60553742777897	1	0.998	1.20710796505694e-39	NO	NA	NA
379	Mylip	3.60179391971858e-44	3.68392271638335	0.714	0.119	1.44838938893643e-39	UP	NA	Mylip
380	Gm14005	4.59780392140342e-44	3.76899444835884	0.381	0.038	1.84891489091396e-39	DIFF	Gm14005	NA
381	Gm10269	6.905801788965e-44	1.53609767731748	0.919	0.39	2.7770300733965e-39	NO	NA	NA
382	Rps3a1	7.27319823919355e-44	1.79705563240424	0.998	0.842	2.9247712079269e-39	NO	NA	NA
383	Rps10-ps2	1.43164576679435e-43	1.34504533451202	0.764	0.216	5.75707712201013e-39	NO	NA	NA
384	Fcgr4	1.47361551468404e-43	1.66505335331514	0.64	0.309	5.92585006919894e-39	NO	NA	NA
385	Siglece	3.26114395530508e-43	3.40244810305946	0.338	0.005	1.31140381874683e-38	UP	NA	Siglece
386	Rnaset2a	3.55821566837943e-43	1.98383784369215	0.991	0.682	1.43086526672542e-38	NO	NA	NA
387	Zcchc18	4.68133720533012e-43	-0.890239450043218	0.98	0.971	1.8825061303794e-38	NO	NA	NA
388	Dennd1c	7.11428939075801e-43	3.60007391418531	0.369	0.032	2.86086919270552e-38	UP	NA	Dennd1c
389	Gm36025	1.00723835330208e-42	3.23219458717899	0.331	0.036	4.05040759013365e-38	UP	NA	Gm36025
390	Rtn3	1.24565444840408e-42	-0.561321600591581	0.995	0.989	5.00915023336731e-38	NO	NA	NA
391	Nlrp1b	1.558363100252e-42	3.06378939566204	0.34	0.088	6.26664553504337e-38	UP	NA	Nlrp1b
392	Lancl1	1.56835647882888e-42	-0.838671599463545	0.977	0.975	6.30683190831459e-38	NO	NA	NA
393	Rps28	2.40055937879102e-42	1.64135776143218	1	0.86	9.65336942993234e-38	NO	NA	NA
394	Aplp2	3.44249101097422e-42	-0.811235054863403	0.991	0.975	1.38432891024306e-37	NO	NA	NA
395	Zc3hav1	4.25886379195107e-42	3.16392434152542	0.446	0.149	1.71261689665729e-37	UP	NA	Zc3hav1
396	Tspo	4.35550343073939e-42	3.51418042600183	0.417	0.029	1.75147859460323e-37	UP	NA	Tspo
397	Elf4	4.75769077231086e-42	3.46711275663621	0.381	0.054	1.91321019026936e-37	UP	NA	Elf4
398	Golm1	6.02367066004698e-42	3.80563389699077	0.917	0.194	2.42229868252469e-37	UP	NA	Golm1
399	ND6	1.28683435409725e-41	1.44277096162018	1	0.941	5.17474698813126e-37	NO	NA	NA
400	Cyp4v3	2.84270718421452e-41	4.01874143062251	0.309	0.002	1.14313783998819e-36	UP	NA	Cyp4v3
401	Gm30872	3.45133887641912e-41	1.33753793134433	0.59	0.041	1.38788690237442e-36	NO	NA	NA
402	Snhg11	4.56902547841767e-41	-0.754315965438296	0.993	0.986	1.8373422156361e-36	NO	NA	NA
403	Cotl1	5.17946011907361e-41	2.49651679193178	0.973	0.464	2.08281629768307e-36	NO	NA	NA
404	Rpl10	5.6046778086413e-41	1.61785340571286	0.998	0.86	2.25380908718893e-36	NO	NA	NA
405	Gria2	8.01952217788979e-41	-0.7251887368077	0.995	0.991	3.22489045339482e-36	NO	NA	NA
406	Epb4.1l2	1.22212995261515e-40	2.32426422110102	0.989	0.628	4.91455117845129e-36	NO	NA	NA
407	Gm13456	1.48746311573086e-40	1.05419729438881	0.757	0.309	5.98153542728849e-36	NO	NA	NA
408	Igsf6	1.6233831768078e-40	4.36481252799567	0.403	0.068	6.52811076889721e-36	UP	NA	Igsf6
409	Alox5ap	1.65950634076115e-40	3.37075621625862	0.847	0.115	6.67337284810282e-36	UP	NA	Alox5ap
410	Gpr56	2.52981691158593e-40	3.04175845744085	0.892	0.257	1.01731527465605e-35	UP	NA	Gpr56
411	Arhgap9	4.24140900011174e-40	3.57412326835969	0.322	0.025	1.70559780121493e-35	UP	NA	Arhgap9
412	Tecr	5.31930510296941e-40	-0.54444907316106	0.998	0.982	2.13905216105709e-35	NO	NA	NA
413	Gm12481	8.17807609463478e-40	1.17199456863252	0.811	0.367	3.28864973993548e-35	NO	NA	NA
414	Slc8b1	8.27407267043847e-40	3.29583672128783	0.338	0.025	3.32725284296342e-35	DIFF	Slc8b1	NA
415	Eng	9.94560805726983e-40	2.71071425096484	0.502	0.074	3.99942736806992e-35	UP	NA	Eng
416	Tifab	1.3007362676476e-39	3.7337940302726	0.304	0	5.23065075309131e-35	UP	NA	Tifab
417	Slamf8	2.40369700519338e-39	4.21399234215412	0.275	0.005	9.66598676698415e-35	DIFF	Slamf8	NA
418	ND4	2.67745937420398e-39	1.4213798238483	1	0.989	1.07668673814865e-34	NO	NA	NA
419	Rps13-ps2	3.32940836325938e-39	1.08323916036742	0.831	0.444	1.3388549851175e-34	NO	NA	NA
420	Psme2b	4.0809085341898e-39	1.52553312051298	0.628	0.216	1.64105574885375e-34	NO	NA	NA
421	Zwint	4.82379116287265e-39	-0.55285651971017	0.998	0.998	1.93979114032598e-34	NO	NA	NA
422	Serinc3	6.94183361071017e-39	1.71250170683781	1	0.948	2.79151954987488e-34	NO	NA	NA
423	Tspyl4	8.09516469289204e-39	-0.871369182346166	0.971	0.966	3.25530857795268e-34	NO	NA	NA
424	Rps3	1.02304265329042e-38	1.64033944164775	0.995	0.854	4.11396142167678e-34	NO	NA	NA
425	Cdh23	1.25833922966032e-38	2.67836274173108	0.509	0.239	5.06015954423303e-34	UP	NA	Cdh23
426	Epsti1	1.26543166601841e-38	2.25689420946987	0.507	0.351	5.08868035855983e-34	NO	NA	NA
427	H3f3b	1.340144657723e-38	1.51298204325163	1	0.971	5.38912371210151e-34	NO	NA	NA
428	Rpl37	1.40520216992604e-38	1.53453525552373	1	0.919	5.6507394859236e-34	NO	NA	NA
429	Slc22a17	2.34568246668223e-38	-0.694905701750472	0.991	0.982	9.43269290326925e-34	NO	NA	NA
430	Gm11478	2.5520771447949e-38	1.25096157353322	0.946	0.601	1.02626678223637e-33	NO	NA	NA
431	Rpl31	3.86765169298187e-38	1.53253467458607	0.998	0.874	1.5552987752988e-33	NO	NA	NA
432	C1qtnf4	4.18768889813112e-38	-0.998627630014819	0.955	0.941	1.68399533660547e-33	NO	NA	NA
433	Tmem176b	4.78581247742966e-38	3.22569597273798	0.919	0.155	1.92451877154879e-33	UP	NA	Tmem176b
434	Mdh1	5.38968833704022e-38	-0.555132915405736	0.993	0.991	2.16735537097398e-33	NO	NA	NA
435	Slc6a1	6.00176921880102e-38	-0.871065099607003	0.971	0.982	2.41349145595645e-33	NO	NA	NA
436	Rps18	9.27484311973881e-38	1.55007104539709	0.991	0.82	3.72969266374057e-33	NO	NA	NA
437	Rps25-ps1	1.37462508550358e-37	0.993427346076514	0.764	0.315	5.52777985633553e-33	NO	NA	NA
438	Syt1	2.34737210960897e-37	-0.615762266281047	0.998	0.993	9.43948746437054e-33	NO	NA	NA
439	Pdlim4	3.07817605683497e-37	3.50193204158742	0.676	0.061	1.23782693773505e-32	UP	NA	Pdlim4
440	Fcrl1	4.36804162177032e-37	3.62483818842217	0.297	0.007	1.7565205773625e-32	UP	NA	Fcrl1
441	Slc7a7	5.25205507718008e-37	3.58928317386946	0.536	0.124	2.11200890818643e-32	UP	NA	Slc7a7
442	Gad2	6.77307326060365e-37	-0.88746749673339	0.953	0.964	2.72365595028655e-32	NO	NA	NA
443	Rps24	1.02991484125546e-36	1.56094335640623	1	0.872	4.14159655114059e-32	NO	NA	NA
444	Gm7618	1.15201269398348e-36	1.03754196236098	0.637	0.155	4.63258864631578e-32	NO	NA	NA
445	Fndc7	1.37878851142354e-36	2.20627275597317	0.453	0.259	5.54452224098747e-32	NO	NA	NA
446	Fcgrt	1.52847688410644e-36	3.61400865574617	0.527	0.05	6.14646409405724e-32	UP	NA	Fcgrt
447	Rcan1	1.88444063067143e-36	2.82138670072275	0.892	0.556	7.577901108119e-32	DIFF	Rcan1	NA
448	Csf2rb	2.82977185197458e-36	3.57084493565393	0.304	0.002	1.13793615483454e-31	UP	NA	Csf2rb
449	Rps4x	4.87941724412388e-36	1.84318741264942	0.995	0.721	1.96216005637954e-31	NO	NA	NA
450	Ly6e	8.87819133446346e-36	1.99971622835454	0.984	0.696	3.57018708132779e-31	NO	NA	NA
451	Rin3	9.46463263770564e-36	3.21834028392609	0.369	0.038	3.80601272260057e-31	UP	NA	Rin3
452	Dnm1	1.21483963287439e-35	-0.487416637199225	0.991	0.993	4.88523461567779e-31	NO	NA	NA
453	Gng5	1.53228161796567e-35	2.28574155675418	0.977	0.428	6.16176407032535e-31	NO	NA	NA
454	Stxbp1	2.679292951533e-35	-0.585963884495856	0.993	0.991	1.07742407459997e-30	NO	NA	NA
455	Hexa	2.80479662535775e-35	1.89222607619843	0.989	0.757	1.12789286695511e-30	NO	NA	NA
456	Rhob	3.1320599772907e-35	2.22098970363636	0.935	0.523	1.25949527866791e-30	NO	NA	NA
457	Apoe	3.74617069067276e-35	1.78970211590994	0.991	0.82	1.50644761984024e-30	NO	NA	NA
458	Grina	5.92356557237948e-35	-0.545124777922134	0.991	0.977	2.38204342362096e-30	NO	NA	NA
459	Psip1	6.99762164881237e-35	-0.63260889301966	0.971	0.968	2.81395359363692e-30	NO	NA	NA
460	Ltbr	7.05363357761564e-35	3.12186886009781	0.39	0.041	2.83647767056658e-30	UP	NA	Ltbr
461	Tmem59l	9.66023250547575e-35	-0.834279062838137	0.944	0.962	3.88466929742696e-30	NO	NA	NA
462	Rps8	1.30245459805839e-34	1.3891401687597	0.995	0.903	5.2375606751722e-30	NO	NA	NA
463	Gna13	1.32077755634897e-34	2.68718238473949	0.892	0.372	5.31124278734611e-30	UP	NA	Gna13
464	Podxl2	1.3528994973408e-34	-0.884728849766584	0.966	0.944	5.44041474865657e-30	NO	NA	NA
465	Gna15	1.8223807984509e-34	3.50946403648787	0.509	0.072	7.3283399048106e-30	UP	NA	Gna15
466	Ninj1	2.49899370266555e-34	2.82829621137872	0.883	0.336	1.0049203376529e-29	UP	NA	Ninj1
467	Snx20	2.96464750747803e-34	3.25016218811931	0.468	0.036	1.19217370218214e-29	UP	NA	Snx20
468	Myd88	3.65504742776095e-34	3.76671860506711	0.527	0.052	1.46980422212551e-29	UP	NA	Myd88
469	Hcst	4.5463965762087e-34	2.82109061807958	0.338	0.002	1.82824245519081e-29	UP	NA	Hcst
470	Rpl23	6.24873133846575e-34	1.40976721303556	1	0.878	2.51280233313723e-29	NO	NA	NA
471	Rpl26	2.00719895850219e-33	1.51661917654614	1	0.858	8.07154917182486e-29	NO	NA	NA
472	H2-Oa	2.65908508931562e-33	3.24511249783653	0.297	0.005	1.06929788696649e-28	UP	NA	H2-Oa
473	Ston2	2.86912572489741e-33	2.31064101871799	0.739	0.601	1.153761527753e-28	NO	NA	NA
474	Fth-ps3	3.10795369191979e-33	0.937415462621977	0.617	0.162	1.24980141813171e-28	NO	NA	NA
475	Ets1	3.17678130993882e-33	3.2026807994544	0.529	0.097	1.2774790681657e-28	UP	NA	Ets1
476	Vsnl1	4.95610373535552e-33	-0.559598969933369	0.998	1	1.99299799509851e-28	NO	NA	NA
477	Rps10-ps1	5.08061424343376e-33	1.09574216474766	0.824	0.32	2.04306740571202e-28	NO	NA	NA
478	Msh5	5.3897556342801e-33	1.20225273372117	0.669	0.23	2.16738243321306e-28	NO	NA	NA
479	Wdfy4	6.47699111976726e-33	3.37087629022501	0.387	0.045	2.60459243899201e-28	UP	NA	Wdfy4
480	Rps21	8.65121538911381e-33	1.38726334207344	0.991	0.894	3.47891324442434e-28	NO	NA	NA
481	Gdi1	1.27453326502798e-32	-0.633625166935193	0.991	0.98	5.12528061865702e-28	NO	NA	NA
482	Cplx1	1.36058561028317e-32	-0.931879007224294	0.959	0.941	5.4713229146317e-28	NO	NA	NA
483	Pnisr	1.37125252070719e-32	-0.647379178832509	0.984	0.957	5.51421776151983e-28	NO	NA	NA
484	1600010M07Rik	1.44394752678031e-32	3.22886041643017	0.295	0.007	5.80654618944166e-28	UP	NA	1600010M07Rik
485	Meg3	1.47503312469261e-32	-0.513260029123167	1	0.998	5.93155070432638e-28	NO	NA	NA
486	Arap1	1.79271375079309e-32	3.74380949743527	0.597	0.101	7.20903980606426e-28	UP	NA	Arap1
487	Faim2	1.82190667912022e-32	-0.861914232875421	0.959	0.935	7.32643332874613e-28	NO	NA	NA
488	Wipf1	1.86511859179092e-32	3.33187825255816	0.511	0.101	7.50020139316883e-28	UP	NA	Wipf1
489	Gm10059	2.06157203458728e-32	0.889693738083222	0.649	0.194	8.29019962268582e-28	NO	NA	NA
490	Gm8995	3.21238030685105e-32	3.53674220820972	0.255	0.043	1.29179449279401e-27	UP	NA	Gm8995
491	Ugt1a7c	3.6646046897999e-32	3.11571637117778	0.3	0.002	1.47364748390923e-27	UP	NA	Ugt1a7c
492	Gm15501	3.99948199417253e-32	1.04313310923668	0.7	0.257	1.6083116943166e-27	NO	NA	NA
493	Sall3	4.67764675092417e-32	3.38724441458812	0.423	0.027	1.88102208794914e-27	UP	NA	Sall3
494	Gm15772	7.79325591631277e-32	0.908681651134506	0.712	0.297	3.13390200162685e-27	NO	NA	NA
495	Ahi1	9.50325701501479e-32	-0.59413615441666	0.986	0.982	3.8215447434479e-27	NO	NA	NA
496	Tmem176a	1.27900737759082e-31	3.49547070789907	0.644	0.059	5.14327236750598e-27	UP	NA	Tmem176a
497	Cx3cl1	1.28915053373873e-31	-0.752993532133158	0.98	0.968	5.18406104132356e-27	NO	NA	NA
498	Fhod1	1.37354459924627e-31	2.85737099449717	0.381	0.036	5.52343489694905e-27	UP	NA	Fhod1
499	Rab6a	1.46676554253883e-31	-0.517452626958503	0.993	0.982	5.89830427621138e-27	NO	NA	NA
500	Slc37a2	2.27716397169791e-31	4.13666254731056	0.511	0.038	9.15715947938881e-27	UP	NA	Slc37a2
501	Gm10443	2.28721956621546e-31	1.02003112897302	0.777	0.347	9.19759604162223e-27	NO	NA	NA
502	Syt11	2.60967112278546e-31	-0.541714629833683	0.995	0.984	1.04942704860572e-26	NO	NA	NA
503	Rps6ka1	2.70217340770256e-31	2.79368392115009	0.881	0.306	1.08662499243943e-26	UP	NA	Rps6ka1
504	Arpc2	2.88626240817801e-31	1.4907583485542	0.998	0.914	1.16065270220062e-26	NO	NA	NA
505	Cmklr1	3.04526513260089e-31	2.59668143711253	0.342	0.025	1.22459246777279e-26	UP	NA	Cmklr1
506	E230013L22Rik	3.35997840849266e-31	2.02336725542443	0.369	0	1.35114811740715e-26	NO	NA	NA
507	Sh3glb1	4.00829138845373e-31	1.69503507648222	0.993	0.809	1.6118542160389e-26	NO	NA	NA
508	Rps5	5.01247545899593e-31	1.65560924866385	0.986	0.741	2.01566675632603e-26	NO	NA	NA
509	Rpl37rt	5.79062466153331e-31	1.45977671971319	0.989	0.788	2.32858389514239e-26	NO	NA	NA
510	Clstn3	6.31761497110383e-31	-0.937555679763571	0.948	0.923	2.54050250832998e-26	NO	NA	NA
511	Rnaset2b	6.63853795627267e-31	1.95264477218728	0.977	0.446	2.66955526835593e-26	NO	NA	NA
512	Rpl34-ps1	7.56479373296457e-31	1.13877168780556	0.793	0.39	3.04203050383704e-26	NO	NA	NA
513	Glrb	7.86692597150531e-31	-0.873592687654201	0.937	0.926	3.16352694092143e-26	NO	NA	NA
514	Maged1	9.38061783114927e-31	-0.772358818155102	0.986	0.966	3.77222784844006e-26	NO	NA	NA
515	Gm15500	1.09601841380077e-30	1.01013715154459	0.813	0.39	4.40741884741705e-26	NO	NA	NA
516	Rpl7	1.14054959395234e-30	1.69427282144499	0.991	0.73	4.58649208216053e-26	NO	NA	NA
517	Rgs10	1.23596509713779e-30	2.29403601201769	1	0.455	4.97018644512018e-26	NO	NA	NA
518	Sh3tc1	1.25624268214515e-30	3.72508329525967	0.273	0.011	5.05172869771029e-26	DIFF	Sh3tc1	NA
519	Sv2a	1.31391590623644e-30	-0.736236646158937	0.968	0.962	5.28365003374859e-26	NO	NA	NA
520	Mcl1	1.47443759522172e-30	2.27647682019264	0.959	0.644	5.92915590166511e-26	NO	NA	NA
521	Gm6204	1.49258839631097e-30	1.04155248944451	0.802	0.345	6.0021457180853e-26	NO	NA	NA
522	CYTB	1.50503448227894e-30	1.31042464745309	1	0.986	6.05219516358831e-26	NO	NA	NA
523	Pilra	1.53195698811482e-30	3.07615344149475	0.331	0.025	6.16045863630614e-26	UP	NA	Pilra
524	Serinc1	1.61869318615487e-30	-0.686985006578139	0.995	0.975	6.50925090948456e-26	NO	NA	NA
525	Pmepa1	1.71874020460567e-30	2.10422694340423	0.964	0.538	6.9115699847808e-26	NO	NA	NA
526	Rsrp1	1.72929607664407e-30	-0.696641319546922	0.982	0.975	6.95401831300882e-26	NO	NA	NA
527	Eif4a2	1.76148928290975e-30	-0.650176671076754	0.984	0.975	7.08347685336499e-26	NO	NA	NA
528	Ifngr1	1.81585613170273e-30	3.35476853157721	0.773	0.128	7.30210226241619e-26	UP	NA	Ifngr1
529	Prepl	1.88865663100901e-30	-0.736704695364261	0.973	0.953	7.59485491027655e-26	NO	NA	NA
530	Col27a1	1.98551578099552e-30	2.9973490938086	0.473	0.045	7.98435461011727e-26	UP	NA	Col27a1
531	Gpm6a	2.28836375531828e-30	-0.546373363743445	0.993	0.991	9.20219716926138e-26	NO	NA	NA
532	Ntrk2	3.49893388673603e-30	-0.561409297950046	0.993	0.982	1.40702628387316e-25	NO	NA	NA
533	Ubc	4.00287854412368e-30	1.31319403299983	1	0.98	1.60967754894846e-25	NO	NA	NA
534	Tmx2	5.81261625330716e-30	-0.71888876995876	0.977	0.937	2.33742737394241e-25	NO	NA	NA
535	Rps2	6.09070738302072e-30	1.50057606007592	1	0.887	2.44925615993412e-25	NO	NA	NA
536	Tmem130	8.14012158492797e-30	-0.816346293228428	0.968	0.944	3.27338709294708e-25	NO	NA	NA
537	Frrs1	9.17136374952901e-30	3.37231212984792	0.426	0.083	3.6880805045981e-25	UP	NA	Frrs1
538	Nmi	9.17522709489216e-30	3.19147053172358	0.318	0.034	3.68963407166899e-25	UP	NA	Nmi
539	Tnfsf12	9.8793845495896e-30	1.80673772630877	0.561	0.077	3.97279690892647e-25	NO	NA	NA
540	Nrxn1	1.31231906394168e-29	-0.759381518285799	0.998	0.989	5.27722865182868e-25	NO	NA	NA
541	Rab32	1.49564508740127e-29	3.77748075390492	0.392	0.016	6.01443758996671e-25	UP	NA	Rab32
542	Araf	1.54476615488121e-29	-0.702558862678711	0.975	0.971	6.2119681386238e-25	NO	NA	NA
543	Myl2	1.61009545036437e-29	2.91806814492	0.297	0.007	6.47467683455025e-25	DIFF	Myl2	NA
544	Liph	1.64034508562732e-29	3.14056294181097	0.297	0.059	6.59631969283314e-25	DIFF	Liph	NA
545	Gm7536	1.78910465444818e-29	0.91616840919653	0.595	0.182	7.19452654693246e-25	NO	NA	NA
546	Sh3bgrl3	1.97755209294232e-29	1.9446081223137	0.993	0.637	7.95233023134894e-25	NO	NA	NA
547	Apbb1ip	2.83916236122925e-29	2.50925862958687	0.894	0.243	1.14171236032112e-24	UP	NA	Apbb1ip
548	Rpl41	3.15338896968791e-29	1.09804030129788	1	0.982	1.2680723063806e-24	NO	NA	NA
549	Gltp	3.23742468826472e-29	2.96889706998107	0.856	0.221	1.30186558989189e-24	UP	NA	Gltp
550	COX1	3.70378835989533e-29	1.25213122340107	1	0.989	1.48940441316471e-24	NO	NA	NA
551	I830077J02Rik	4.01195304425407e-29	3.08481391148806	0.291	0.007	1.61332667768589e-24	UP	NA	I830077J02Rik
552	Rpl35	4.02160096771298e-29	1.5045230808976	0.993	0.761	1.61720639714642e-24	NO	NA	NA
553	Vamp2	4.1099128550059e-29	-0.449352695044063	0.998	0.998	1.65271925638352e-24	NO	NA	NA
554	Anks1b	4.73410423484661e-29	-0.649778578147048	0.995	0.998	1.90372533595887e-24	NO	NA	NA
555	Prkar1b	5.16880350412323e-29	-0.576856049788754	0.984	0.977	2.07853095311308e-24	NO	NA	NA
556	Gm17511	5.76186397875466e-29	1.04416758327557	0.613	0.162	2.31701836177661e-24	NO	NA	NA
557	Rufy2	5.87928394440067e-29	-0.791428010071232	0.959	0.941	2.36423645256184e-24	NO	NA	NA
558	Sars	8.09792730915245e-29	-0.591383355893734	0.991	0.964	3.25641950882947e-24	NO	NA	NA
559	Scn1a	9.05819563719929e-29	-0.742100741645817	0.971	0.975	3.64257221158695e-24	NO	NA	NA
560	Gm17241	1.00968644025478e-28	0.909471310317314	0.682	0.264	4.06025208219655e-24	NO	NA	NA
561	Trim30d	1.08236224099209e-28	2.7485150157415	0.257	0.07	4.35250327970151e-24	UP	NA	Trim30d
562	Rps27a	1.14364421946483e-28	1.53183614910393	1	0.815	4.59893649973393e-24	NO	NA	NA
563	Nfkbie	1.31556935257657e-28	3.46907380969263	0.543	0.063	5.29029903751617e-24	DIFF	Nfkbie	NA
564	Nptn	1.45133554476531e-28	-0.517936930586677	0.98	0.977	5.83625562616473e-24	NO	NA	NA
565	Atox1	2.19859552734205e-28	1.80538493490652	0.986	0.606	8.84121219410061e-24	NO	NA	NA
566	Ogt	2.22691640301124e-28	-0.793529721706891	0.966	0.973	8.95509893142909e-24	NO	NA	NA
567	Thy1	2.30592311626358e-28	-0.672683708416961	0.973	0.953	9.27280862743072e-24	NO	NA	NA
568	Gem	2.47882586035182e-28	3.4264531757115	0.635	0.106	9.96810243223276e-24	DIFF	Gem	NA
569	Tspan3	2.70468883616219e-28	-0.537147691556099	0.986	0.959	1.0876365216859e-23	NO	NA	NA
570	Cib1	2.99475062501145e-28	2.86170684148552	0.736	0.176	1.20427906883585e-23	UP	NA	Cib1
571	Fam167b	3.01971645032099e-28	2.87114493432358	0.302	0.002	1.21431857616758e-23	UP	NA	Fam167b
572	Adam22	3.67971021371868e-28	-0.690343175249154	0.977	0.962	1.47972186824269e-23	NO	NA	NA
573	Tns3	4.09859946724244e-28	3.06621270005684	0.748	0.2	1.6481698037622e-23	UP	NA	Tns3
574	Atp2b2	5.34549690339556e-28	-0.559631152013796	0.991	0.982	2.14958466976246e-23	NO	NA	NA
575	B4galt1	8.02001649969116e-28	2.87074104060259	0.745	0.291	3.22508923502081e-23	UP	NA	B4galt1
576	Capg	8.14232982518652e-28	3.37037400970996	0.313	0.025	3.27427509260226e-23	DIFF	Capg	NA
577	Clstn1	1.10249407267786e-27	-0.591772006228865	0.984	0.98	4.43345941445946e-23	NO	NA	NA
578	Sipa1	1.15534139338036e-27	2.80275613730248	0.779	0.286	4.64597434520043e-23	UP	NA	Sipa1
579	Il6ra	1.21843789630359e-27	2.77313586682184	0.673	0.153	4.89970431240561e-23	UP	NA	Il6ra
580	Tubb6	1.39649042013406e-27	3.25466311507799	0.633	0.198	5.61570692648508e-23	DIFF	Tubb6	NA
581	Rpl8	1.6425112172475e-27	1.47057537707103	0.991	0.86	6.60503035791736e-23	NO	NA	NA
582	Caly	1.71011619723245e-27	-0.758686952461585	0.939	0.937	6.87689026393087e-23	NO	NA	NA
583	Cit	1.96169704389153e-27	-0.706103942098896	0.973	0.957	7.88857232260102e-23	NO	NA	NA
584	Rnr1	2.27824842627698e-27	1.13260851310274	1	0.998	9.16152039658762e-23	NO	NA	NA
585	Tmem243	2.3080456530239e-27	2.55102052925633	0.833	0.185	9.28134398450499e-23	UP	NA	Tmem243
586	Dner	2.53032699975561e-27	-0.721935854824126	0.964	0.973	1.01752039641172e-22	NO	NA	NA
587	Kidins220	2.87027905155459e-27	-0.526874213487464	0.993	0.982	1.15422531500165e-22	NO	NA	NA
588	Atp6ap1	3.6872019990658e-27	-0.602572830845691	0.993	0.957	1.48273453988433e-22	NO	NA	NA
589	Gm10036	3.76530653412785e-27	0.92637713685682	0.631	0.223	1.51414271656883e-22	NO	NA	NA
590	ND2	3.95954455595835e-27	1.34255226692487	1	0.971	1.59225165228753e-22	NO	NA	NA
591	Pabpc1	4.11525414699182e-27	1.81820100716012	0.995	0.768	1.65486715012982e-22	NO	NA	NA
592	Slc12a5	4.42941318131419e-27	-0.684846935056591	0.962	0.941	1.78119992260188e-22	NO	NA	NA
593	Map1b	4.65718718360776e-27	-0.432945250815006	0.998	0.993	1.87279468214419e-22	NO	NA	NA
594	Mapt	5.14565238521504e-27	-0.440204147156167	0.995	0.977	2.06922119366652e-22	NO	NA	NA
595	Il13ra1	6.27356746307644e-27	3.56913716024679	0.448	0.043	2.52278968392693e-22	UP	NA	Il13ra1
596	Atp6v1g2	6.5499081743919e-27	-0.620120044234568	0.977	0.953	2.63391457416821e-22	NO	NA	NA
597	Gm11808	6.90117346701369e-27	1.15134115489667	0.845	0.383	2.77516888629021e-22	NO	NA	NA
598	Plcg2	7.36502849917934e-27	2.8426735779511	0.649	0.133	2.96169891037499e-22	UP	NA	Plcg2
599	Dnase2a	7.60321015239914e-27	3.12864479749599	0.523	0.104	3.05747889858427e-22	UP	NA	Dnase2a
600	Atp6v0a1	7.89426082407066e-27	-0.492063042175994	0.991	0.98	3.17451910518353e-22	NO	NA	NA
601	Sncb	8.7684114230431e-27	-0.591753409511202	0.953	0.946	3.52604128554832e-22	NO	NA	NA
602	Pmaip1	1.22811371672453e-26	3.21538903359869	0.252	0.014	4.93861368906434e-22	DIFF	Pmaip1	NA
603	Srpk2	1.23164338628763e-26	-0.485244733743108	0.991	0.986	4.95280754927846e-22	NO	NA	NA
604	Rpl18-ps1	1.65907271279322e-26	0.86817134740465	0.698	0.266	6.67162909995539e-22	NO	NA	NA
605	Gprasp1	1.79283600088448e-26	-0.533996142399344	0.98	0.977	7.20953141035677e-22	NO	NA	NA
606	App	2.26168486444877e-26	-0.523060264773989	0.993	0.986	9.09491334540783e-22	NO	NA	NA
607	Eno2	2.68592719696349e-26	-0.609261345586279	0.995	0.953	1.08009190371493e-21	NO	NA	NA
608	Cadps	2.72122739436471e-26	-0.514402939583151	0.989	0.986	1.09428717209588e-21	NO	NA	NA
609	Rpl19-ps11	3.28840104061913e-26	0.978130820039409	0.901	0.595	1.32236471046417e-21	NO	NA	NA
610	Malat1	3.73033469139535e-26	-0.429332426190818	1	1	1.50007948945081e-21	NO	NA	NA
611	Mlph	4.44031888302358e-26	2.95885300681161	0.255	0.011	1.78558543243027e-21	UP	NA	Mlph
612	Klc1	5.10220306806269e-26	-0.456359144051538	0.986	0.982	2.05174891976005e-21	NO	NA	NA
613	Rpl14-ps1	5.19968950668399e-26	1.00083080626591	0.804	0.41	2.09095114132283e-21	NO	NA	NA
614	Gabbr1	8.3575106227506e-26	-0.510796780879518	0.986	0.953	3.3608057467267e-21	NO	NA	NA
615	Rin2	8.45156442316356e-26	2.52304489194268	0.84	0.471	3.39862760148676e-21	UP	NA	Rin2
616	Armc3	8.86520982604405e-26	2.37523472001604	0.378	0.185	3.56496682734709e-21	NO	NA	NA
617	Sp140	9.01057551660366e-26	2.08128068846851	0.313	0.081	3.62342273249183e-21	NO	NA	NA
618	Gm8186	9.60801824056369e-26	1.06896162362754	0.669	0.216	3.86367237507788e-21	NO	NA	NA
619	Dtx3	1.02392511793553e-25	-0.570464324073565	0.962	0.932	4.11751007675416e-21	NO	NA	NA
620	Limch1	1.12509684093785e-25	-0.722323527471232	0.977	0.959	4.52435192646338e-21	NO	NA	NA
621	Gch1	1.16087763279242e-25	3.56906838953058	0.401	0.036	4.66823722474816e-21	DIFF	Gch1	NA
622	Stat6	1.21915125772163e-25	3.39451242169819	0.541	0.079	4.90257295267601e-21	UP	NA	Stat6
623	Enpp5	1.41790717075481e-25	-0.912701939335474	0.905	0.901	5.70183010575632e-21	NO	NA	NA
624	Sobp	1.42945616170033e-25	-0.896531944553161	0.962	0.919	5.74827206304552e-21	NO	NA	NA
625	Ildr1	1.46087464997796e-25	2.96355350415268	0.239	0.041	5.87461522995638e-21	DIFF	Ildr1	NA
626	Npdc1	1.58665152880543e-25	-0.750987891110761	0.937	0.928	6.38040179278526e-21	NO	NA	NA
627	ND5	1.64654005632143e-25	1.27886683404558	1	0.953	6.62123152848535e-21	NO	NA	NA
628	Slc25a3	1.99346531373919e-25	-0.345162507406556	1	0.984	8.01632206613941e-21	NO	NA	NA
629	Grin1	2.03740343443332e-25	-0.553214147041728	0.973	0.966	8.19301043088671e-21	NO	NA	NA
630	Grin2b	2.3116704094785e-25	-0.488602724907274	0.993	0.975	9.29592021763587e-21	NO	NA	NA
631	Trim12a	2.58521296195226e-25	2.64696880164206	0.255	0.041	1.03959168838986e-20	UP	NA	Trim12a
632	Impact	2.70267544380557e-25	-0.483800221736647	0.984	0.982	1.08682687621753e-20	NO	NA	NA
633	Irak2	3.01123036897901e-25	2.99686772886932	0.642	0.232	1.21090606827753e-20	UP	NA	Irak2
634	Rpl12	3.21737936860914e-25	1.4778827376863	0.995	0.84	1.2938047654988e-20	NO	NA	NA
635	Itga5	3.48868274431058e-25	3.43992079479985	0.484	0.108	1.40290399196962e-20	DIFF	Itga5	NA
636	Rpl3-ps1	3.68260050750355e-25	1.00886392154988	0.946	0.755	1.4808841420824e-20	NO	NA	NA
637	Prex1	4.70173287854181e-25	2.43571249422485	0.833	0.264	1.89070784244802e-20	NO	NA	NA
638	Tnfrsf13b	4.77731014359369e-25	3.50431448102713	0.405	0.038	1.92109972804333e-20	UP	NA	Tnfrsf13b
639	Slc32a1	5.88928412528073e-25	-0.799252635116539	0.838	0.881	2.36825782529914e-20	NO	NA	NA
640	Dock3	6.16331346088448e-25	-0.534426959231805	0.984	0.962	2.47845324202548e-20	NO	NA	NA
641	Gabrg2	6.44174201083656e-25	-1.06965216292872	0.885	0.892	2.5904177148177e-20	NO	NA	NA
642	Atp9a	6.44185772803151e-25	-0.718515198151135	0.968	0.944	2.59046424817331e-20	NO	NA	NA
643	Ccdc136	8.50699974415314e-25	-0.740740037976323	0.937	0.917	3.4209198071163e-20	NO	NA	NA
644	Ube2b	8.78859743200765e-25	-0.400207829500103	0.991	0.964	3.53415868533324e-20	NO	NA	NA
645	Srrm2	1.18293157208829e-24	-0.295121661022911	0.995	0.984	4.75692273083864e-20	NO	NA	NA
646	Rpl4	1.40076011069121e-24	1.24902123139594	0.995	0.93	5.63287663312257e-20	NO	NA	NA
647	Aak1	1.79476036040491e-24	-0.550289625816429	0.973	0.966	7.21726983729626e-20	NO	NA	NA
648	Rps16	1.89250661360084e-24	1.43686386173202	0.991	0.745	7.61033684527304e-20	NO	NA	NA
649	Pacsin1	1.92529737693585e-24	-0.432816977897545	0.991	0.984	7.74219834187215e-20	NO	NA	NA
650	Aplp1	2.19913089689303e-24	-0.502741824057674	0.984	0.964	8.84336507567594e-20	NO	NA	NA
651	Tia1	2.44955401444157e-24	-0.776838268125332	0.932	0.928	9.85039155827389e-20	NO	NA	NA
652	Rps26	2.66963699384079e-24	1.39643098487934	0.989	0.727	1.0735411243332e-19	NO	NA	NA
653	Pde4d	2.71492950677194e-24	-0.763950902983021	0.998	0.984	1.0917546025582e-19	NO	NA	NA
654	Baz1a	3.03507643749257e-24	2.60221506169978	0.64	0.293	1.22049528780889e-19	UP	NA	Baz1a
655	Ftx	3.06129270430481e-24	-0.743946482533643	0.932	0.93	1.23103763518209e-19	NO	NA	NA
656	Tpt1	3.07805374979016e-24	1.33799096029208	0.998	0.932	1.23777775440312e-19	NO	NA	NA
657	Stard8	3.44026619609947e-24	2.79889885397513	0.464	0.079	1.38343424543748e-19	UP	NA	Stard8
658	Ier5	3.52606507766499e-24	2.54284732254212	0.894	0.365	1.41793654968142e-19	UP	NA	Ier5
659	A230050P20Rik	3.54656399614877e-24	-0.788954176414363	0.896	0.869	1.4261797797713e-19	NO	NA	NA
660	Pcsk1n	3.55021929129547e-24	-0.237887211869015	0.995	0.998	1.42764968360865e-19	NO	NA	NA
661	Matr3	3.73443413197503e-24	-0.450406892157527	0.993	0.975	1.50172799749112e-19	NO	NA	NA
662	Maff	4.92960359339024e-24	2.50842576801002	0.664	0.155	1.98234149301002e-19	DIFF	Maff	NA
663	Snap47	5.33025058793393e-24	-0.590763123365782	0.964	0.957	2.14345366892587e-19	NO	NA	NA
664	Gm10288	5.72105716080025e-24	0.824480982084465	0.687	0.275	2.30060871607261e-19	NO	NA	NA
665	Rpl9-ps6	5.77907392621537e-24	1.16287317866397	0.842	0.437	2.32393899794899e-19	NO	NA	NA
666	Arhgdia	6.6304942227032e-24	1.57955576719421	0.998	0.795	2.66632064177564e-19	NO	NA	NA
667	Lpxn	7.38111781724153e-24	3.28429676587332	0.529	0.086	2.96816890784734e-19	UP	NA	Lpxn
668	Tnni2	7.75896834728986e-24	3.02729721467476	0.245	0.002	3.12011394149567e-19	DIFF	Tnni2	NA
669	1810011H11Rik	8.61446848059113e-24	3.24381726838167	0.232	0	3.46413621010011e-19	UP	NA	1810011H11Rik
670	Nsf	1.04149748833472e-23	-0.445741177191772	0.995	0.993	4.18817384984042e-19	NO	NA	NA
671	Dnm1l	1.05779760950584e-23	-0.592046535398377	0.973	0.953	4.25372152710583e-19	NO	NA	NA
672	Ly6h	1.09137537132121e-23	-0.900448108283364	0.797	0.82	4.38874778069397e-19	NO	NA	NA
673	Cyp46a1	1.1313245064146e-23	-0.84093457976225	0.908	0.892	4.54939523764501e-19	NO	NA	NA
674	Prpf4b	1.34536592741897e-23	-0.606634130357998	0.953	0.926	5.41012000392992e-19	NO	NA	NA
675	Gria4	1.44940816191433e-23	-0.636862508894938	0.977	0.964	5.82850504150609e-19	NO	NA	NA
676	Fmnl3	1.47448733803541e-23	2.81625120607203	0.75	0.257	5.92935593244178e-19	UP	NA	Fmnl3
677	Kcnc1	1.69658111227341e-23	-0.685152961124325	0.962	0.959	6.82246162678508e-19	NO	NA	NA
678	Socs3	1.81447640148942e-23	3.08889829389916	0.502	0.047	7.29655395330941e-19	UP	NA	Socs3
679	Lrrc25	1.87572948402789e-23	1.19575545293278	0.59	0.32	7.54287097412137e-19	NO	NA	NA
680	Syn2	1.914676495932e-23	-0.503019952513849	0.993	0.98	7.69948859309136e-19	NO	NA	NA
681	Naip5	2.06507691759397e-23	2.83503337370455	0.248	0.027	8.30429380872061e-19	UP	NA	Naip5
682	H2-Q7	2.27050081712425e-23	2.60070207132359	0.279	0.005	9.13036493590176e-19	DIFF	H2-Q7	NA
683	Gabra1	2.40493729166765e-23	-1.11607626804767	0.874	0.892	9.67097433098312e-19	NO	NA	NA
684	Rn7sk	2.84134463644314e-23	-0.526852967703815	0.984	0.946	1.14258991865288e-18	NO	NA	NA
685	Strbp	3.17819978919957e-23	-0.428682773565435	0.989	0.977	1.27804948123082e-18	NO	NA	NA
686	Rgs7bp	3.50945146907383e-23	-0.531664323588791	0.982	0.971	1.41125571925866e-18	NO	NA	NA
687	Acot7	3.65338051887362e-23	-0.561121507155064	0.975	0.941	1.46913390805465e-18	NO	NA	NA
688	Ptprs	4.11738186416084e-23	-0.46794004348114	0.991	0.968	1.655722769035e-18	NO	NA	NA
689	Kifap3	4.4105897655262e-23	-0.445053549081948	0.989	0.971	1.77363046241105e-18	NO	NA	NA
690	Tgfa	4.53484657805179e-23	3.42965833472233	0.417	0.038	1.82359785443197e-18	UP	NA	Tgfa
691	Chd6	4.555481820067e-23	-0.571984366178871	0.975	0.966	1.83189590430354e-18	NO	NA	NA
692	Rufy3	5.11188442962647e-23	-0.546511621457583	0.986	0.941	2.05564208568569e-18	NO	NA	NA
693	Bex2	5.58069190336234e-23	-0.443901141264705	0.98	0.977	2.2441636350991e-18	NO	NA	NA
694	Gaa	5.64095591877522e-23	-0.626290230941281	0.964	0.953	2.26839760361708e-18	NO	NA	NA
695	Sorbs1	6.65008494134931e-23	-0.480948424210638	0.977	0.975	2.6741986574648e-18	NO	NA	NA
696	Pald1	6.82386696618591e-23	3.16691468205925	0.613	0.167	2.74408162311234e-18	UP	NA	Pald1
697	Atxn2l	7.61287898656862e-23	-0.598888457017243	0.948	0.926	3.06136702686884e-18	NO	NA	NA
698	1110007C09Rik	7.6461066565001e-23	2.71099267162844	0.786	0.182	3.07472886977839e-18	UP	NA	1110007C09Rik
699	Epha5	7.76647251928744e-23	-0.775439843244198	0.948	0.953	3.12313159418106e-18	NO	NA	NA
700	Srsf11	8.03792216951649e-23	-0.449297606741185	0.986	0.968	3.23228964202767e-18	NO	NA	NA
701	Galnt6	8.13040587853688e-23	2.95638103017403	0.27	0.052	3.26948011593603e-18	DIFF	Galnt6	NA
702	Nbea	8.31565281969846e-23	-0.607697228345017	0.977	0.964	3.34397346838534e-18	NO	NA	NA
703	Gm36220	8.93119715769466e-23	-0.696450434427493	0.885	0.822	3.59150231302375e-18	NO	NA	NA
704	Chgb	9.13586735936744e-23	-0.824512877958591	0.926	0.912	3.67380634122243e-18	NO	NA	NA
705	Rap1b	9.44306888725946e-23	1.95240336508773	0.982	0.696	3.79734129163365e-18	NO	NA	NA
706	Cebpb	9.85895956314971e-23	2.34244313894434	0.858	0.394	3.96458340912939e-18	NO	NA	NA
707	D17H6S56E-5	1.11036941906399e-22	3.50430607595287	0.333	0.041	4.46512854488203e-18	UP	NA	D17H6S56E-5
708	Dapp1	1.20449779407796e-22	2.98676884163087	0.619	0.124	4.84364697932569e-18	UP	NA	Dapp1
709	H2-D1	1.29926194732284e-22	2.15790649937134	0.921	0.475	5.22472206876932e-18	NO	NA	NA
710	Gm9616	1.39191146600223e-22	0.805932846988406	0.601	0.205	5.59729357823479e-18	NO	NA	NA
711	Cd63	1.46155826209291e-22	1.8069360624064	0.968	0.543	5.87736423935421e-18	NO	NA	NA
712	Syngr3	1.51543453055668e-22	-0.764949000588587	0.921	0.914	6.09401687772759e-18	NO	NA	NA
713	Vstm2a	1.55066559494662e-22	-0.976855801275768	0.883	0.883	6.23569155695883e-18	NO	NA	NA
714	Pgrmc1	1.57269882002538e-22	-0.724015588873709	0.939	0.921	6.32429376496804e-18	NO	NA	NA
715	Efhd2	1.58752550135089e-22	1.35045570737002	0.991	0.847	6.38391629858235e-18	NO	NA	NA
716	Itfg1	1.65798594535147e-22	-0.650621454389301	0.953	0.935	6.66725888204188e-18	NO	NA	NA
717	Tiam1	1.93862563011896e-22	-0.769529516522777	0.948	0.941	7.79579524639737e-18	NO	NA	NA
718	Ppp1r14b	2.09205863868752e-22	1.74830219700752	0.932	0.491	8.41279540375414e-18	NO	NA	NA
719	Rasgrf1	2.14625854678365e-22	-0.825063652786973	0.894	0.932	8.6307494941811e-18	NO	NA	NA
720	Snx32	2.16728458625953e-22	-0.756650894806004	0.919	0.896	8.71530150672546e-18	NO	NA	NA
721	Ccnl2	2.1798334132523e-22	-0.703926464859565	0.935	0.91	8.76576410471146e-18	NO	NA	NA
722	Slc4a10	2.63734768945648e-22	-0.552621528398543	0.975	0.971	1.06055662636113e-17	NO	NA	NA
723	Abcc5	2.80977237194154e-22	-0.612490531409581	0.946	0.923	1.12989376392885e-17	NO	NA	NA
724	Mllt4	2.96212503801035e-22	-0.548368997284309	0.966	0.937	1.1911593415351e-17	NO	NA	NA
725	Vgf	3.60275760209601e-22	-0.659775072258387	0.953	0.953	1.44877691453087e-17	NO	NA	NA
726	Mt3	3.68705397078138e-22	1.11513652239874	0.995	0.98	1.48267501327032e-17	NO	NA	NA
727	Cend1	3.97204589844614e-22	-0.739962387022314	0.903	0.872	1.59727881714215e-17	NO	NA	NA
728	Magi1	4.02223643135765e-22	-0.521211350237785	0.98	0.977	1.61746193614185e-17	NO	NA	NA
729	Rpl39	4.23173041508983e-22	1.55479729596782	0.989	0.736	1.70170575182007e-17	NO	NA	NA
730	Tlr6	4.56843188728352e-22	2.86872132130582	0.241	0.032	1.83710351483332e-17	UP	NA	Tlr6
731	Scg2	4.89503222461735e-22	-0.917355950905344	0.919	0.908	1.96843930848538e-17	NO	NA	NA
732	Cadm2	4.94271078515574e-22	-0.577645598322816	0.993	0.986	1.98761228803468e-17	NO	NA	NA
733	Kif21a	5.2431517477689e-22	-0.46121054380768	0.977	0.975	2.10842861233031e-17	NO	NA	NA
734	Itpripl2	5.79995779508319e-22	2.64971287592701	0.261	0.011	2.3323370281368e-17	DIFF	Itpripl2	NA
735	Dcxr	6.61748082706501e-22	2.93562963652909	0.563	0.041	2.66108756498765e-17	UP	NA	Dcxr
736	Cndp2	6.63492645420871e-22	2.15698039328408	0.894	0.358	2.66810297503095e-17	NO	NA	NA
737	C5ar2	6.92213612616335e-22	2.38447318149245	0.295	0.011	2.78359860041407e-17	NO	NA	NA
738	Hsp90aa1	7.6508468936996e-22	-0.262491772599299	1	0.993	3.07663506136342e-17	NO	NA	NA
739	Ggt5	7.6512495284949e-22	2.76954538361567	0.232	0.043	3.07679697289365e-17	UP	NA	Ggt5
740	Dync1i1	7.75464738946346e-22	-0.771297238128842	0.946	0.935	3.11837635472494e-17	NO	NA	NA
741	Rab3c	7.89890872090413e-22	-0.619523654279822	0.966	0.959	3.17638816393718e-17	NO	NA	NA
742	Chga	7.94209415239653e-22	-0.836226087193699	0.903	0.86	3.19375432150322e-17	NO	NA	NA
743	Aldoc	8.10359742348846e-22	1.55625297480425	0.982	0.836	3.25869963190742e-17	NO	NA	NA
744	Ktn1	8.34144959230673e-22	-0.558877161207898	0.966	0.946	3.35434712455431e-17	NO	NA	NA
745	Elavl3	8.85741610709798e-22	-0.474091496687585	0.991	0.971	3.56183273914731e-17	NO	NA	NA
746	Robo2	9.77729970076633e-22	-0.569519544173808	0.995	0.991	3.93174552866917e-17	NO	NA	NA
747	Elovl4	9.892146867455e-22	-0.968447385909066	0.833	0.833	3.97792901980968e-17	NO	NA	NA
748	ND1	1.07723115126876e-21	1.21571226106638	1	0.984	4.33186962859705e-17	NO	NA	NA
749	Igsf8	1.0806793116629e-21	-0.649713293951154	0.948	0.912	4.34573571599003e-17	NO	NA	NA
750	Syn1	1.08618953846881e-21	-0.435721637591922	0.973	0.955	4.36789399104461e-17	NO	NA	NA
751	Ttc14	1.21759726691145e-21	-0.712549820087511	0.928	0.923	4.89632388943103e-17	NO	NA	NA
752	Cpt1c	1.26261698377763e-21	-0.973096400004548	0.863	0.827	5.07736167686497e-17	NO	NA	NA
753	Atp6v1b2	1.29511389228784e-21	-0.436109745537047	0.986	0.975	5.2080414950571e-17	NO	NA	NA
754	Ptprn	1.36878314035576e-21	-0.527845138161557	0.975	0.971	5.50428764231261e-17	NO	NA	NA
755	Hk3	1.54672340133134e-21	3.20079068142425	0.432	0.052	6.21983881377372e-17	UP	NA	Hk3
756	2810008D09Rik	1.5772775471707e-21	-0.726889015401945	0.874	0.89	6.34270620043752e-17	NO	NA	NA
757	Gm7808	1.64475481084582e-21	0.853330350857991	0.743	0.358	6.61405252085431e-17	NO	NA	NA
758	Gm5499	1.66565712536223e-21	-0.543414300716069	0.716	0.768	6.69810699821915e-17	NO	NA	NA
759	Resp18	1.70844978885426e-21	-0.823359957409824	0.883	0.892	6.87018913591964e-17	NO	NA	NA
760	Clk1	1.71898909004994e-21	-0.577407693641504	0.955	0.917	6.91257082781781e-17	NO	NA	NA
761	Mt1	1.94822965814863e-21	1.34678738502178	1	0.917	7.8344159243131e-17	NO	NA	NA
762	Gm13680	1.98594911236176e-21	0.823777760096478	0.592	0.164	7.98609716554036e-17	NO	NA	NA
763	Frmd8	2.08832751355128e-21	1.95779070055711	0.727	0.651	8.39779143024378e-17	NO	NA	NA
764	Zranb2	2.16944100764396e-21	-0.426890795574757	0.982	0.955	8.72397312403867e-17	NO	NA	NA
765	Ebi3	2.26619983299779e-21	2.8568235983219	0.358	0.041	9.11306938843401e-17	UP	NA	Ebi3
766	Got1	2.59711111877004e-21	-0.673743264854158	0.957	0.914	1.044376294191e-16	NO	NA	NA
767	Gadl1	2.63777516068104e-21	1.23168816896645	0.509	0.241	1.06072852536467e-16	NO	NA	NA
768	Lmo2	2.92910347929465e-21	2.58578143376801	0.872	0.212	1.17788038212876e-16	DIFF	Lmo2	NA
769	Ifnar2	3.17145235826144e-21	2.16791521002248	0.838	0.313	1.27533613682767e-16	NO	NA	NA
770	Rpl21	3.47485309567038e-21	1.21715757887753	0.998	0.939	1.39734267536193e-16	NO	NA	NA
771	Gm14586	3.78806073293483e-21	1.01258904184355	0.876	0.471	1.52329286253508e-16	NO	NA	NA
772	Snap91	4.32525476854538e-21	-0.478538994622145	0.968	0.955	1.73931470007515e-16	NO	NA	NA
773	Srek1	4.43302675381603e-21	-0.438930530517879	0.973	0.955	1.78265304851204e-16	NO	NA	NA
774	Kif3a	4.5363275279722e-21	-0.510218957968944	0.968	0.928	1.82419338882346e-16	NO	NA	NA
775	Cnp	4.65086273415742e-21	2.47778792741986	0.795	0.34	1.87025143128672e-16	NO	NA	NA
776	Apba2	4.9716280506861e-21	-0.598999560216278	0.966	0.926	1.9992407880224e-16	NO	NA	NA
777	Atp6v1h	5.07318771163857e-21	-0.480972107870306	0.991	0.982	2.04008097448122e-16	NO	NA	NA
778	Fam193b	5.33449738965136e-21	-0.738500428380069	0.899	0.865	2.1451614353005e-16	NO	NA	NA
779	Lat2	5.46193825627634e-21	2.96079457141907	0.525	0.133	2.19640923099641e-16	UP	NA	Lat2
780	Atxn10	6.2528036367993e-21	-0.412469347299854	0.98	0.964	2.5144399264661e-16	NO	NA	NA
781	COX3	6.4255703691271e-21	1.00043977901297	0.939	0.707	2.58391461253708e-16	NO	NA	NA
782	Ralgapa1	7.65146560686499e-21	-0.511315418017646	0.98	0.964	3.07688386448862e-16	NO	NA	NA
783	Ncald	7.70453932336079e-21	-0.531885598172206	0.957	0.964	3.09822639810307e-16	NO	NA	NA
784	Gm6485	7.78930642689794e-21	0.847798747768718	0.793	0.441	3.13231379344847e-16	NO	NA	NA
785	Rbm25	8.0575830480475e-21	-0.329328511891461	0.982	0.98	3.24019587111134e-16	NO	NA	NA
786	Adrb2	9.43143718818414e-21	3.73930877324373	0.349	0.005	3.79266383648449e-16	UP	NA	Adrb2
787	0610040J01Rik	9.54131127307231e-21	2.97426067920112	0.565	0.11	3.83684750224057e-16	UP	NA	0610040J01Rik
788	Nalcn	9.58147354522532e-21	-0.700884077834277	0.941	0.926	3.85299795674146e-16	NO	NA	NA
789	Polb	1.17312620949794e-20	-0.496986501128223	0.959	0.928	4.71749242625406e-16	NO	NA	NA
790	Icosl	1.26484566494886e-20	2.93672582514928	0.329	0.02	5.08632387245886e-16	UP	NA	Icosl
791	Ncoa1	1.34336199874896e-20	-0.468446997414228	0.977	0.955	5.4020616055692e-16	NO	NA	NA
792	Lphn3	1.38531505653208e-20	-0.48367312874298	0.98	0.973	5.57076743683246e-16	NO	NA	NA
793	Sirpa	1.40469099405585e-20	1.57465796114776	0.975	0.795	5.64868389439679e-16	NO	NA	NA
794	Inpp5f	1.41093941746729e-20	-0.633165374084479	0.948	0.917	5.67381067946121e-16	NO	NA	NA
795	Tusc3	1.41327108970265e-20	-0.612446240867536	0.941	0.896	5.68318703302128e-16	NO	NA	NA
796	Cysltr1	1.47736272188716e-20	3.31247417874211	0.207	0	5.94091871352485e-16	UP	NA	Cysltr1
797	Scamp2	1.50496900000689e-20	1.96744329802855	0.896	0.55	6.0519318397277e-16	NO	NA	NA
798	Elmod1	1.73535017260772e-20	-0.76569623926132	0.926	0.941	6.97836364910741e-16	NO	NA	NA
799	Pkm	1.97687103511627e-20	-0.24876488379568	1	0.995	7.94959149351307e-16	NO	NA	NA
800	Slc25a12	2.07336355481977e-20	-0.615019566865985	0.944	0.93	8.33761686299673e-16	NO	NA	NA
801	Macrod2	2.13429180458559e-20	-0.537503337753604	0.991	0.975	8.58262763378003e-16	NO	NA	NA
802	H2-DMa	2.20205316284756e-20	2.57957176099406	0.761	0.227	8.8551163837589e-16	UP	NA	H2-DMa
803	A330076H08Rik	2.25161621259616e-20	-0.660307724570623	0.905	0.892	9.05442427571292e-16	NO	NA	NA
804	Gm8292	2.26620748123619e-20	0.711293324628054	0.615	0.243	9.11310014429508e-16	NO	NA	NA
805	Epha2	2.53949929931356e-20	2.71546171777056	0.23	0.016	1.02120885323296e-15	DIFF	Epha2	NA
806	Amph	2.63532864790002e-20	-0.59129230960002	0.957	0.935	1.05974470918004e-15	NO	NA	NA
807	Sdc4	2.89582915295449e-20	2.88293950690813	0.509	0.077	1.16449977727759e-15	UP	NA	Sdc4
808	Sntg1	2.95551616983308e-20	-0.615110807521141	0.977	0.957	1.18850171737498e-15	NO	NA	NA
809	Trank1	3.17721128644044e-20	-0.601718124932987	0.946	0.944	1.27765197461629e-15	NO	NA	NA
810	Tnfrsf11a	3.39500926812691e-20	3.1408390668133	0.495	0.14	1.36523507699188e-15	UP	NA	Tnfrsf11a
811	Lgals3bp	3.47525356416814e-20	3.29225687668566	0.412	0.034	1.39750371575894e-15	UP	NA	Lgals3bp
812	Ankrd12	3.64515647124263e-20	-0.366345798263393	0.989	0.968	1.4658267717808e-15	NO	NA	NA
813	Soga3	3.74112561684444e-20	-0.515302865678066	0.946	0.926	1.50441884430165e-15	NO	NA	NA
814	Bicd1	3.80788883979365e-20	-0.65544205400742	0.941	0.928	1.53126633914622e-15	NO	NA	NA
815	Dlgap1	3.8167271691733e-20	-0.419598197013634	1	0.998	1.53482049653966e-15	NO	NA	NA
816	Atp6v0c	4.7791129500385e-20	-0.239980669566308	0.995	0.991	1.92182469059898e-15	NO	NA	NA
817	Camk2b	4.81581476857964e-20	-0.526847761407151	0.977	0.955	1.93658359288893e-15	NO	NA	NA
818	Gm4987	5.31248686471031e-20	0.744742944757925	0.565	0.171	2.13631034290596e-15	NO	NA	NA
819	Gbgt1	5.66659720590156e-20	2.24260783543657	0.266	0.099	2.27870873440919e-15	NO	NA	NA
820	Zfp217	5.88410151101312e-20	1.67692280505915	0.304	0.196	2.36617374062371e-15	NO	NA	NA
821	Faf1	5.96416038293225e-20	-0.623984989467191	0.935	0.948	2.39836781478855e-15	NO	NA	NA
822	Bex1	6.09987249260447e-20	-0.835713454624133	0.822	0.813	2.45294172545104e-15	NO	NA	NA
823	Spidr	6.17109326873737e-20	2.02622542808298	0.525	0.419	2.48158173615736e-15	NO	NA	NA
824	Nsg1	6.19258299322054e-20	-0.773956891836272	0.903	0.901	2.49022339906378e-15	NO	NA	NA
825	Rpl34	7.7783359513551e-20	1.51204199077996	0.993	0.777	3.12790223611843e-15	NO	NA	NA
826	Ticam2	7.87082464761899e-20	2.4202804912669	0.275	0.122	3.16509471554702e-15	NO	NA	NA
827	Pik3r6	8.60786849039227e-20	2.86973759719105	0.205	0.029	3.46148215604144e-15	UP	NA	Pik3r6
828	Tmem123	8.80707596988542e-20	3.09683124580725	0.468	0.072	3.54158945977002e-15	UP	NA	Tmem123
829	Slc2a13	9.3219354356483e-20	-0.846006161399711	0.941	0.919	3.74862989673725e-15	NO	NA	NA
830	Gm9625	9.35401335422791e-20	1.1067268010379	0.489	0.131	3.76152939013567e-15	NO	NA	NA
831	Dlg2	1.01579409899898e-19	-0.495639176800493	0.995	0.995	4.0848128103046e-15	NO	NA	NA
832	Scn2a1	1.01761174139999e-19	-0.517596118351139	0.962	0.937	4.09212209569179e-15	NO	NA	NA
833	Brd9	1.13251991289158e-19	-0.66691083473509	0.955	0.926	4.55420232571091e-15	NO	NA	NA
834	Lppr4	1.20750831343482e-19	-0.573829705167961	0.975	0.946	4.85575318081543e-15	NO	NA	NA
835	Tubb2a	1.22866237666933e-19	-0.384617088895403	0.989	0.977	4.94082001530039e-15	NO	NA	NA
836	Gabarap	1.24286828705607e-19	1.38822253173517	1	0.809	4.99794624273856e-15	NO	NA	NA
837	Gp9	1.27623780797143e-19	2.84228871216699	0.291	0.018	5.13213509719552e-15	UP	NA	Gp9
838	Gm21811	1.28579801738397e-19	-0.521253935918116	0.908	0.908	5.17057956730615e-15	NO	NA	NA
839	Dennd6b	1.35183555568876e-19	-0.992063116349424	0.815	0.813	5.43613632009122e-15	NO	NA	NA
840	Gm6988	1.40130024331391e-19	0.709532364043094	0.61	0.223	5.63504866843824e-15	NO	NA	NA
841	Hspa8	1.50047394730131e-19	-0.172374130459996	1	0.998	6.03385588428275e-15	NO	NA	NA
842	Cttnbp2	1.5314656465939e-19	-0.576248005160051	0.973	0.973	6.15848280464805e-15	NO	NA	NA
843	Dbi	1.59942230506585e-19	1.53736165284126	0.959	0.685	6.43175691536129e-15	NO	NA	NA
844	Smim3	1.62602831555665e-19	3.0375021474281	0.635	0.106	6.53874766534795e-15	UP	NA	Smim3
845	Pip4k2a	1.65265905470825e-19	2.14357806026599	0.923	0.475	6.6458378566983e-15	NO	NA	NA
846	Ank	1.74196493559689e-19	-0.639868653720816	0.948	0.928	7.00496359551577e-15	NO	NA	NA
847	Frmd5	1.76322986594132e-19	-0.533789764311354	0.989	0.977	7.09047625990981e-15	NO	NA	NA
848	Ggta1	1.87903468057166e-19	3.136218222174	0.245	0.032	7.5561621609828e-15	UP	NA	Ggta1
849	Snhg9	1.89873849236305e-19	-0.572507502148228	0.838	0.813	7.63539709933952e-15	NO	NA	NA
850	Ube3a	1.94107004252408e-19	-0.415715658355998	0.993	0.971	7.80562496200208e-15	NO	NA	NA
851	Gm3764	2.00428720827491e-19	-0.639797707705495	0.923	0.921	8.0598401506359e-15	NO	NA	NA
852	Mir692-1	2.01805591094365e-19	0.778802159373428	0.505	0.104	8.11520823467769e-15	NO	NA	NA
853	Serpini1	2.25551986140626e-19	-0.898950346642311	0.919	0.905	9.07012201867298e-15	NO	NA	NA
854	Ptprn2	2.39373683290989e-19	-0.420260096240961	0.984	0.986	9.62593392618053e-15	NO	NA	NA
855	Epdr1	2.40711931807916e-19	-0.881396456579642	0.876	0.829	9.67974891379173e-15	NO	NA	NA
856	Pisd-ps1	2.42967615647381e-19	-0.535416218313949	0.959	0.921	9.77045672802815e-15	NO	NA	NA
857	Bsg	2.49726190992823e-19	-0.282182188547758	0.995	0.982	1.00422393183944e-14	NO	NA	NA
858	Cars	2.67323593735835e-19	-0.803762883046301	0.892	0.845	1.07498836748991e-14	NO	NA	NA
859	Cntnap2	2.73514583083483e-19	-0.605346567168308	1	0.986	1.09988419295361e-14	NO	NA	NA
860	Il7r	2.9850918265669e-19	3.11908069512866	0.2	0.005	1.20039497621735e-14	DIFF	Il7r	NA
861	Olfm2	2.986936312885e-19	-0.883586897765308	0.908	0.881	1.20113669950045e-14	NO	NA	NA
862	Naip2	3.04379432648057e-19	2.56175032235019	0.243	0.041	1.22400101250763e-14	UP	NA	Naip2
863	Pisd-ps2	3.139855627349e-19	-0.530493711190898	0.948	0.923	1.26263014342585e-14	NO	NA	NA
864	Dync1i2	3.26910161389034e-19	-0.341549174281904	0.993	0.971	1.31460383199372e-14	NO	NA	NA
865	Gm12174	3.39801196284816e-19	0.75478687125345	0.516	0.144	1.36644255062013e-14	NO	NA	NA
866	Disp2	3.4058321089685e-19	-0.829402101224205	0.872	0.858	1.3695872659795e-14	NO	NA	NA
867	Gdap1	3.42348999937507e-19	-0.832711027501001	0.86	0.847	1.3766880334487e-14	NO	NA	NA
868	Grik2	3.53967555398139e-19	-0.737496181363202	0.971	0.964	1.42340973052254e-14	NO	NA	NA
869	Rpl11	3.68464292016348e-19	1.32115810018446	0.991	0.802	1.48170545748534e-14	NO	NA	NA
870	Myt1l	3.7314453543597e-19	-0.435561270864858	0.989	0.975	1.50052612034866e-14	NO	NA	NA
871	Osbpl3	3.89714718843347e-19	-0.791834109995393	0.887	0.903	1.56715979888475e-14	NO	NA	NA
872	Arhgap21	3.9389260164617e-19	-0.411574608734228	0.998	0.998	1.58396031899974e-14	NO	NA	NA
873	Pam	4.15578209383315e-19	-0.496126186963135	0.991	0.984	1.67116465339312e-14	NO	NA	NA
874	Nuak2	4.20024744403381e-19	3.12864872586379	0.216	0.011	1.68904550466932e-14	DIFF	Nuak2	NA
875	Pclo	4.26294619327977e-19	-0.382645735519361	0.993	0.984	1.7142585527036e-14	NO	NA	NA
876	Hdac9	4.32484651807391e-19	-0.655381639882876	0.995	1	1.73915053031306e-14	NO	NA	NA
877	Magi2	4.35043419059261e-19	-0.4333517886036	0.998	0.989	1.74944010106301e-14	NO	NA	NA
878	Pnp	4.68987987445487e-19	2.62516530512432	0.793	0.117	1.88594139391454e-14	UP	NA	Pnp
879	Ppp1r3b	5.12280966044362e-19	3.287478935848	0.185	0.002	2.06003544875419e-14	UP	NA	Ppp1r3b
880	Rap1gap	5.18824877476253e-19	-0.636339074081772	0.91	0.896	2.08635047979526e-14	NO	NA	NA
881	Rps7	5.19589906535479e-19	1.13864057052394	0.993	0.836	2.08942689115112e-14	NO	NA	NA
882	Bai3	5.63936544011354e-19	-0.554046848488072	0.995	1	2.26775802443286e-14	NO	NA	NA
883	Il1rapl1	5.704156116074e-19	-0.544795030895031	0.995	0.998	2.29381229895684e-14	NO	NA	NA
884	Cacnb4	5.72791820625152e-19	-0.427432019653619	0.977	0.959	2.30336774827992e-14	NO	NA	NA
885	Ms4a6c	7.25611029742098e-19	2.84925431375479	0.212	0.005	2.9178996339019e-14	UP	NA	Ms4a6c
886	Sult4a1	7.52837169954454e-19	-0.582471798043823	0.939	0.894	3.02738411153784e-14	NO	NA	NA
887	Uba52	7.7253877386915e-19	1.14591879468074	1	0.894	3.10661017136001e-14	NO	NA	NA
888	Gm6136	8.16406410589391e-19	0.913025529168626	0.827	0.444	3.28301509890312e-14	NO	NA	NA
889	Fgf14	8.3450557302734e-19	-0.496322662079406	0.984	0.977	3.35579726081484e-14	NO	NA	NA
890	Atp6ap2	9.62871760349149e-19	-0.467843659265364	0.98	0.957	3.87199620989203e-14	NO	NA	NA
891	Akna	9.76411044215846e-19	2.56351344559057	0.561	0.092	3.92644173210518e-14	UP	NA	Akna
892	St3gal6	1.00382170627011e-18	2.13274098247899	0.93	0.378	4.03666822742398e-14	NO	NA	NA
893	Tmem191c	1.00693679158685e-18	-0.714242664598444	0.892	0.865	4.04919492000822e-14	NO	NA	NA
894	Srgap3	1.07717617339736e-18	-0.454469371127018	0.957	0.964	4.33164854608282e-14	NO	NA	NA
895	Gm8692	1.0942489818546e-18	0.696867525558648	0.595	0.248	4.40030343073189e-14	NO	NA	NA
896	Ctnnd2	1.13534323517594e-18	-0.41973640672297	0.995	0.973	4.56555575161301e-14	NO	NA	NA
897	Atp6v0e2	1.14816166624034e-18	-0.682126525384446	0.912	0.878	4.6171025084523e-14	NO	NA	NA
898	Sptan1	1.17085258630273e-18	-0.334371567188347	0.993	0.984	4.70834950529919e-14	NO	NA	NA
899	Rps17	1.17278654923916e-18	1.29425260250862	0.998	0.824	4.71612655045544e-14	NO	NA	NA
900	Snora81	1.21325765773567e-18	-0.56716637707429	0.872	0.887	4.87887301905245e-14	NO	NA	NA
901	Fhl3	1.27514827043511e-18	1.97253267944172	0.275	0.043	5.12775373990071e-14	NO	NA	NA
902	Sptbn1	1.4277292058568e-18	-0.314196103121935	0.982	0.971	5.74132745551194e-14	NO	NA	NA
903	Nmt2	1.46722697569045e-18	-0.499683175887807	0.968	0.957	5.900159837344e-14	NO	NA	NA
904	Nkain2	1.50184290606706e-18	-0.626221705536176	0.998	0.998	6.03936087816745e-14	NO	NA	NA
905	Sult1a1	1.5439600704428e-18	2.69025851811429	0.514	0.068	6.20872663127165e-14	UP	NA	Sult1a1
906	Gm6472	1.54555478425602e-18	0.7478602352695	0.664	0.324	6.21513945392874e-14	NO	NA	NA
907	Taldo1	1.57695895917841e-18	1.79681593141038	0.966	0.579	6.34142506254412e-14	NO	NA	NA
908	Ncam1	1.62624417620564e-18	-0.465246805522108	0.984	0.968	6.53961570577575e-14	NO	NA	NA
909	Sf3b1	1.66001624498659e-18	-0.374188672330879	0.986	0.975	6.67542332596456e-14	NO	NA	NA
910	Itm2b	1.71095273105689e-18	1.10203564086914	1	0.982	6.88025421739905e-14	NO	NA	NA
911	Etnk1	1.75601573713122e-18	-0.530063863748867	0.973	0.912	7.06146608372576e-14	NO	NA	NA
912	Dnaja1	1.79982868894982e-18	-0.404376908577569	0.989	0.959	7.23765110687391e-14	NO	NA	NA
913	Trim2	1.83376372377391e-18	-0.410599240434207	0.993	0.98	7.37411406241201e-14	NO	NA	NA
914	Gnl3l	1.85436113129894e-18	-0.731734332065123	0.919	0.894	7.45694241729244e-14	NO	NA	NA
915	Srrm1	1.85731825849165e-18	-0.408281904887477	0.971	0.944	7.46883391287246e-14	NO	NA	NA
916	Epb4.1l1	1.88623293973673e-18	-0.387966320572663	0.971	0.946	7.5851085205633e-14	NO	NA	NA
917	Pnn	1.91238528042662e-18	-0.53293425588265	0.937	0.923	7.69027492817958e-14	NO	NA	NA
918	Rims2	2.00539640600421e-18	-0.480731435076262	0.964	0.948	8.06430056746473e-14	NO	NA	NA
919	Sgip1	2.16437118548624e-18	-0.439608151091488	0.973	0.957	8.70358584819583e-14	NO	NA	NA
920	Zfp641	2.18447790748851e-18	-1.33254200625319	0.563	0.628	8.78444100938353e-14	NO	NA	NA
921	Ptplad1	2.27371350502851e-18	-0.516213404206615	0.962	0.914	9.14328411777113e-14	NO	NA	NA
922	Ubr3	2.29543741185264e-18	-0.453925590200504	0.962	0.955	9.23064246428302e-14	NO	NA	NA
923	Fhl1	2.38161909851807e-18	-0.851889548619172	0.824	0.813	9.57720488087072e-14	NO	NA	NA
924	Haghl	2.50615241644735e-18	-0.692528594523629	0.863	0.82	1.00779907122597e-13	NO	NA	NA
925	Cyfip1	2.60433187467163e-18	1.5236497242084	0.986	0.786	1.0472799767617e-13	NO	NA	NA
926	Lime1	2.63501840773338e-18	-0.916909560581921	0.759	0.775	1.05961995230182e-13	NO	NA	NA
927	Nop56	2.80376840302906e-18	-0.644027178478131	0.939	0.923	1.12747938791008e-13	NO	NA	NA
928	Hjurp	2.93283947600237e-18	-0.875212273967621	0.851	0.822	1.17938273848483e-13	NO	NA	NA
929	Ntpcr	3.14090852621142e-18	2.24146107568156	0.833	0.261	1.2630535456454e-13	NO	NA	NA
930	Fez1	3.15546463346924e-18	-0.372061307456084	0.971	0.953	1.26890699305698e-13	NO	NA	NA
931	Tro	3.19175702972233e-18	-0.541575953151955	0.955	0.914	1.28350125436224e-13	NO	NA	NA
932	Luc7l3	3.2037440616542e-18	-0.397713633665756	0.991	0.946	1.288321599513e-13	NO	NA	NA
933	Spock3	3.23114517677275e-18	-0.625003430514603	0.941	0.932	1.29934040993562e-13	NO	NA	NA
934	Gm8430	3.32881379769673e-18	0.767071832609378	0.613	0.203	1.33861589246779e-13	NO	NA	NA
935	Limk2	3.38381284808195e-18	-0.628859982877954	0.98	0.962	1.36073266059919e-13	NO	NA	NA
936	Prnp	3.48893189022174e-18	-0.445346565656277	0.971	0.944	1.40300418101487e-13	NO	NA	NA
937	Rel	3.52609712083497e-18	2.39351969818328	0.741	0.313	1.41794943520137e-13	NO	NA	NA
938	Negr1	3.54670653931468e-18	-0.637480442693937	0.991	0.968	1.42623710065461e-13	NO	NA	NA
939	Cpeb3	3.59335070373053e-18	-0.531913289672477	0.966	0.935	1.44499411849116e-13	NO	NA	NA
940	Slc38a1	3.66559120225656e-18	-0.578859015333135	0.953	0.921	1.47404419016343e-13	NO	NA	NA
941	Relb	3.7459462698795e-18	2.31656657106704	0.685	0.282	1.50635737350664e-13	NO	NA	NA
942	Mir344g	3.76360652265775e-18	-0.547289231311456	0.766	0.813	1.51345909095636e-13	NO	NA	NA
943	Dclk1	3.85588767702386e-18	-0.334144385054032	0.991	0.986	1.55056811156161e-13	NO	NA	NA
944	Rnpc3	4.00998683461367e-18	-0.682724397983285	0.892	0.872	1.61253600580319e-13	NO	NA	NA
945	Ggt7	4.31403166148032e-18	-0.688436331316518	0.872	0.865	1.73480155203108e-13	NO	NA	NA
946	2610005L07Rik	4.41094489891548e-18	-0.456275426083609	0.921	0.917	1.77377327220088e-13	NO	NA	NA
947	Kif1a	4.87361036312298e-18	-0.301198504977522	0.998	0.968	1.95982493532265e-13	NO	NA	NA
948	Rab8b	4.92228837465076e-18	1.94557211302403	0.878	0.453	1.97939982409831e-13	NO	NA	NA
949	Tsc22d1	5.01126630672061e-18	-0.553569324751669	0.957	0.905	2.01518051992156e-13	NO	NA	NA
950	Bcat1	5.29813383297312e-18	-0.744874480471146	0.932	0.921	2.13053855825348e-13	NO	NA	NA
951	Vamp5	5.4553698944571e-18	2.37059982804585	0.277	0.054	2.19376789565803e-13	NO	NA	NA
952	Emc10	5.55653218026129e-18	-0.471318424756807	0.95	0.892	2.23444828564847e-13	NO	NA	NA
953	Pbxip1	5.92494382200795e-18	2.70919615035461	0.608	0.117	2.38259765914405e-13	UP	NA	Pbxip1
954	Shank1	5.96078443635858e-18	-0.209441739439263	1	0.991	2.39701024539288e-13	NO	NA	NA
955	Spint1	6.03430676115815e-18	3.01007332008186	0.194	0.005	2.42657577786453e-13	DIFF	Spint1	NA
956	Uba7	6.06623456200601e-18	2.89313238386707	0.261	0.016	2.43941490441948e-13	UP	NA	Uba7
957	Map2	6.15097745723169e-18	-0.341022169789818	0.995	0.977	2.47349256487658e-13	NO	NA	NA
958	Ctnna2	6.34619368939787e-18	-0.494513468746035	0.977	0.959	2.55199486831757e-13	NO	NA	NA
959	Gabrb3	6.47688644777349e-18	-0.557071483702091	0.953	0.948	2.60455034724315e-13	NO	NA	NA
960	Slc25a4	6.51682573761563e-18	-0.197632324781623	1	0.993	2.62061113386737e-13	NO	NA	NA
961	Mdga2	6.62026269820805e-18	-0.475126819587281	0.98	0.968	2.6622062388304e-13	NO	NA	NA
962	Fam178a	6.6600387006285e-18	-0.653639157811683	0.921	0.878	2.67820136268374e-13	NO	NA	NA
963	Tagap	7.30146303630938e-18	1.73187719933287	0.739	0.624	2.93613733079109e-13	NO	NA	NA
964	Tcf25	7.35614531792236e-18	-0.275396338263324	0.993	0.966	2.95812671669612e-13	NO	NA	NA
965	Sfxn3	7.50738409474007e-18	-0.653840157342526	0.908	0.863	3.01894436601783e-13	NO	NA	NA
966	Atp2a2	7.59067165717847e-18	-0.421820097802195	0.975	0.968	3.05243679350118e-13	NO	NA	NA
967	Reep1	8.14781736346171e-18	-0.736333819463875	0.89	0.883	3.27648179636886e-13	NO	NA	NA
968	Rps15-ps2	8.5358310538816e-18	0.858855550130745	0.761	0.385	3.43251374169741e-13	NO	NA	NA
969	Csf1	9.2880851990029e-18	3.33114852546159	0.387	0.086	3.73501770107503e-13	DIFF	Csf1	NA
970	Slc40a1	9.30607046801942e-18	3.36120634448697	0.484	0.07	3.74225011730465e-13	UP	NA	Slc40a1
971	Myo5a	9.31195327747003e-18	-0.443129944950495	0.984	0.948	3.74461577146902e-13	NO	NA	NA
972	Reps2	9.91536257517198e-18	-0.665704748536204	0.941	0.899	3.98726475235391e-13	NO	NA	NA
973	Atl1	9.91999499476732e-18	-0.611608629928004	0.908	0.881	3.98912758724578e-13	NO	NA	NA
974	6820431F20Rik	1.04173677759611e-17	-0.549325744138571	0.899	0.883	4.18913610374725e-13	NO	NA	NA
975	Cntn1	1.10182292272995e-17	-0.436041931243482	0.968	0.971	4.43076051917396e-13	NO	NA	NA
976	Atxn1	1.10542076288336e-17	-0.303176460913395	1	0.998	4.44522851378285e-13	NO	NA	NA
977	Ehd4	1.12143216482709e-17	2.60888272290304	0.768	0.209	4.5096151644192e-13	UP	NA	Ehd4
978	Nlgn1	1.21055468398559e-17	-0.742917582235069	0.973	0.964	4.86800355071127e-13	NO	NA	NA
979	Rpl35a	1.2402071960503e-17	1.28821787189015	0.998	0.813	4.98724519747706e-13	NO	NA	NA
980	Rcan2	1.24124243165812e-17	-0.494719119988384	0.959	0.941	4.99140819042679e-13	NO	NA	NA
981	Slc23a2	1.33963690830996e-17	-0.57664781694226	0.941	0.914	5.38708189938684e-13	NO	NA	NA
982	Rpl39-ps	1.39054859558753e-17	0.792625421476615	0.635	0.25	5.59181306743612e-13	NO	NA	NA
983	Btg2	1.39170580083912e-17	2.21179073170035	0.883	0.381	5.59646653691436e-13	NO	NA	NA
984	Tra2a	1.45975466945248e-17	-0.479981325189454	0.955	0.923	5.87011145226925e-13	NO	NA	NA
985	Metap1d	1.53091932735223e-17	-0.767683559774112	0.863	0.856	6.15628589108153e-13	NO	NA	NA
986	Nrxn3	1.53884286134078e-17	-0.441079698083565	1	0.995	6.18814879830966e-13	NO	NA	NA
987	Dos	1.55381769036054e-17	-0.578397857697912	0.93	0.91	6.24836707824683e-13	NO	NA	NA
988	Hcn1	1.62363758095344e-17	-0.591437674383995	0.935	0.944	6.52913380428809e-13	NO	NA	NA
989	Tbc1d30	1.62939919462102e-17	-0.389258816286001	0.998	1	6.55230298132951e-13	NO	NA	NA
990	Mob1a	1.71283094662299e-17	2.19118295845227	0.757	0.313	6.88780708565503e-13	NO	NA	NA
991	Ccnh	1.73276794756201e-17	-0.650777790359883	0.901	0.865	6.9679797475311e-13	NO	NA	NA
992	6430548M08Rik	1.78850408277463e-17	-0.667890849598558	0.928	0.883	7.19211146806162e-13	NO	NA	NA
993	Flywch1	1.80684054723569e-17	-0.536540574654178	0.973	0.928	7.26584789259889e-13	NO	NA	NA
994	Rpl17-ps3	1.82249563822254e-17	0.658803571407859	0.608	0.261	7.32880170998428e-13	NO	NA	NA
995	Rps27a-ps2	2.11360844393506e-17	0.717895631167619	0.597	0.182	8.49945363559606e-13	NO	NA	NA
996	Chd3os	2.12356947989254e-17	-0.554846628892825	0.921	0.86	8.53950994949186e-13	NO	NA	NA
997	Guca1a	2.2274369821867e-17	2.26212529428674	0.232	0.02	8.95719233646737e-13	NO	NA	NA
998	Atp6v1a	2.3208309690985e-17	-0.353141038042381	0.995	0.982	9.33275757603581e-13	NO	NA	NA
999	Stmn2	2.36206232769292e-17	-0.507582496025428	0.939	0.91	9.49856123835152e-13	NO	NA	NA
1000	Ank3	2.38220415650812e-17	-0.363513772459886	0.993	0.984	9.5795575745661e-13	NO	NA	NA
1001	Rasgef1b	2.47764584929761e-17	2.63124689869144	0.687	0.149	9.96335725378047e-13	UP	NA	Rasgef1b
1002	Pdhb	2.55067524234507e-17	-0.428733009425911	0.971	0.903	1.02570303520422e-12	NO	NA	NA
1003	Hnrnpa2b1	2.55143153305984e-17	-0.242307780292572	0.998	0.973	1.02600716238936e-12	NO	NA	NA
1004	Akap8l	2.65829446439222e-17	-0.472378462249024	0.973	0.93	1.06897995296604e-12	NO	NA	NA
1005	Eml5	2.68283218243845e-17	-0.606444083641393	0.959	0.91	1.07884730552397e-12	NO	NA	NA
1006	Nfasc	2.78959566957264e-17	-0.519020807993185	0.944	0.903	1.12178010660524e-12	NO	NA	NA
1007	Usp14	2.80686585653193e-17	-0.515696108467145	0.932	0.894	1.12872496688718e-12	NO	NA	NA
1008	Gabrb2	2.83395669588444e-17	-0.676891322221929	0.914	0.892	1.13961900611601e-12	NO	NA	NA
1009	Yars	2.83503737849985e-17	-0.590612102152298	0.966	0.946	1.14005358101614e-12	NO	NA	NA
1010	Nap1l2	3.15524478727945e-17	-1.16459161138089	0.696	0.696	1.26881858630868e-12	NO	NA	NA
1011	Edil3	3.22248436520983e-17	-0.755798001762479	0.935	0.944	1.29585763778183e-12	NO	NA	NA
1012	Pold4	3.33056681899232e-17	2.07034317346562	0.741	0.239	1.33932083492138e-12	NO	NA	NA
1013	Pnmal2	3.37189579715374e-17	-0.538797722759036	0.926	0.885	1.35594045690943e-12	NO	NA	NA
1014	Tcaf1	3.4581934215169e-17	-0.504898823037788	0.957	0.917	1.39064332059459e-12	NO	NA	NA
1015	Dlx6os1	3.51963869021295e-17	-1.00938817656646	0.829	0.876	1.41535230649534e-12	NO	NA	NA
1016	Dnajc6	3.52181894487561e-17	-0.507430350162741	0.923	0.946	1.41622905230283e-12	NO	NA	NA
1017	Otud7a	3.63919475774432e-17	-0.506168976789745	0.948	0.921	1.46342938793172e-12	NO	NA	NA
1018	Plcb1	3.95190123310265e-17	-0.431207401337248	0.989	0.968	1.58917804286757e-12	NO	NA	NA
1019	Stau2	4.35383065839647e-17	-0.391372748648767	0.971	0.93	1.75080592266097e-12	NO	NA	NA
1020	Pim1	4.3652680235359e-17	2.09410039957553	0.565	0.338	1.75540523030449e-12	NO	NA	NA
1021	Cdh10	4.62408428880647e-17	-0.998683333325108	0.842	0.82	1.85948301505775e-12	NO	NA	NA
1022	Rbm39	4.67594161766429e-17	-0.25661897033288	0.995	0.975	1.88033640271134e-12	NO	NA	NA
1023	Rrbp1	4.71404348624587e-17	1.65147078495697	0.973	0.727	1.89565830712405e-12	NO	NA	NA
1024	Rpsa	4.74850643114373e-17	1.21374258743515	1	0.842	1.90951689115583e-12	NO	NA	NA
1025	Ap3b2	5.00438717186041e-17	-0.642719794467875	0.896	0.869	2.01241421342023e-12	NO	NA	NA
1026	Nrg3	5.32533706476887e-17	-0.528487280029893	0.991	0.98	2.14147779385551e-12	NO	NA	NA
1027	Tnrc6a	5.62250283734673e-17	-0.440799008959759	0.991	0.968	2.26097706598224e-12	NO	NA	NA
1028	Rpl28	5.72760351763906e-17	1.12596848185632	0.986	0.878	2.3032412025482e-12	NO	NA	NA
1029	St8sia5	5.77028674364183e-17	-0.789654664016177	0.813	0.824	2.32040540822069e-12	NO	NA	NA
1030	Lphn1	5.84856732535709e-17	-0.373931686709001	0.973	0.921	2.35188437854584e-12	NO	NA	NA
1031	Mllt11	5.87268519118492e-17	-0.4912365746153	0.966	0.905	2.36158289593119e-12	NO	NA	NA
1032	Tlr4	6.16240379008842e-17	3.06179510094744	0.182	0.007	2.47808743610826e-12	UP	NA	Tlr4
1033	Snph	6.49006869249188e-17	-0.472880196128455	0.953	0.878	2.60985132331176e-12	NO	NA	NA
1034	Vstm2l	6.59102808790594e-17	-0.845282499260248	0.797	0.786	2.65045012498961e-12	NO	NA	NA
1035	Cntn6	6.83197706587058e-17	-0.934173035415848	0.872	0.93	2.74734293749854e-12	NO	NA	NA
1036	Pabpn1	6.99688792853809e-17	-0.311275136428026	0.993	0.962	2.81365854270302e-12	NO	NA	NA
1037	Elf1	7.06044981457595e-17	2.25161855986902	0.662	0.333	2.83921868393543e-12	NO	NA	NA
1038	Casp1	7.35945048870064e-17	2.98976477780554	0.32	0.014	2.95945582502119e-12	UP	NA	Casp1
1039	Arx	7.48164936755872e-17	-0.956876824016251	0.678	0.698	3.00859566017639e-12	NO	NA	NA
1040	Cd47	7.55222317621662e-17	-0.522389281792932	0.95	0.917	3.03697550585199e-12	NO	NA	NA
1041	Ddx24	7.75298832359634e-17	-0.350957851546345	0.989	0.955	3.1177091945678e-12	NO	NA	NA
1042	Bckdhb	7.85319217940113e-17	-0.546469015987046	0.957	0.953	3.15800417110258e-12	NO	NA	NA
1043	Rad51b	8.0999066097623e-17	2.21065879255402	0.464	0.304	3.25721544498371e-12	NO	NA	NA
1044	C2cd5	8.28073192844789e-17	-0.620683820007136	0.928	0.919	3.32993073038675e-12	NO	NA	NA
1045	Syt13	8.52571137465343e-17	-0.671837398363745	0.908	0.878	3.42844431508938e-12	NO	NA	NA
1046	Ttc19	8.6997458600946e-17	-0.601331032280929	0.921	0.885	3.49842880271984e-12	NO	NA	NA
1047	Slc6a17	8.97252537622e-17	-0.545120023983581	0.93	0.912	3.60812162953935e-12	NO	NA	NA
1048	Ndrg2	9.1873449428907e-17	1.45324114265214	0.977	0.793	3.69450702188464e-12	NO	NA	NA
1049	Nedd4	9.21214466910372e-17	-0.449744803354214	0.966	0.964	3.70447973578668e-12	NO	NA	NA
1050	4930402H24Rik	9.53698040374067e-17	-0.432016228125498	0.962	0.95	3.83510592975623e-12	NO	NA	NA
1051	Napb	9.5683606580644e-17	-0.545670818624087	0.968	0.932	3.84772487142744e-12	NO	NA	NA
1052	Rpl14	9.87695254976266e-17	1.17683424431818	0.995	0.815	3.97181892883606e-12	NO	NA	NA
1053	Hnrnph1	1.02907194968011e-16	-0.561258685498989	0.953	0.93	4.13820703124863e-12	NO	NA	NA
1054	Asns	1.05637713481714e-16	-0.931638487686135	0.818	0.797	4.24800937224017e-12	NO	NA	NA
1055	Eif4g3	1.08906586831131e-16	-0.211460869696518	0.998	1	4.37946057624025e-12	NO	NA	NA
1056	Tmem38a	1.09026540467082e-16	-0.627836310858126	0.876	0.86	4.38428427180276e-12	NO	NA	NA
1057	Ndrg3	1.14656597183223e-16	-0.351864601761711	0.971	0.944	4.61068574252897e-12	NO	NA	NA
1058	Pja2	1.18525983120683e-16	-0.351336490353738	0.986	0.971	4.76628535923202e-12	NO	NA	NA
1059	Commd8	1.20279374097651e-16	1.94263613665008	0.908	0.394	4.83679447058883e-12	NO	NA	NA
1060	Rpl29	1.28169024160972e-16	1.376482285241	0.982	0.736	5.15406096858516e-12	NO	NA	NA
1061	Ica1	1.29341219116411e-16	-0.480581869037267	0.993	0.973	5.20119844432825e-12	NO	NA	NA
1062	Enah	1.31042255948996e-16	-0.435661826738627	0.971	0.944	5.26960223847697e-12	NO	NA	NA
1063	Setbp1	1.31437238203751e-16	-0.617633294945604	0.946	0.905	5.28548565988742e-12	NO	NA	NA
1064	Nfkbid	1.37103697740148e-16	2.69139170624852	0.694	0.205	5.51335099722458e-12	DIFF	Nfkbid	NA
1065	Zfr	1.40946154305125e-16	-0.245108425255759	0.998	0.991	5.667867703072e-12	NO	NA	NA
1066	Lgi1	1.42634553920808e-16	-0.9288119468582	0.768	0.73	5.73576331681745e-12	NO	NA	NA
1067	Clcn3	1.43054148144499e-16	-0.432979803342956	0.971	0.939	5.75263645933473e-12	NO	NA	NA
1068	Tsc22d4	1.44441938869306e-16	1.5323288780255	0.962	0.61	5.80844368775139e-12	NO	NA	NA
1069	Srsf5	1.45105714903357e-16	-0.276088675953208	0.993	0.964	5.83513611340868e-12	NO	NA	NA
1070	Nrip3	1.50596832484908e-16	-0.830216493169972	0.847	0.854	6.05595042471561e-12	NO	NA	NA
1071	Syne1	1.64094628027524e-16	-0.40377335245412	0.993	0.964	6.59873727687081e-12	NO	NA	NA
1072	Lrmp	1.7608335194999e-16	3.02543860690122	0.318	0.065	7.08083983196495e-12	UP	NA	Lrmp
1073	Slc24a3	1.837963587968e-16	-0.731373807146845	0.953	0.901	7.39100297629573e-12	NO	NA	NA
1074	Zfp599	1.83964644710832e-16	-0.129228404432906	0.998	1	7.39777025775671e-12	NO	NA	NA
1075	Dip2c	1.86599782424587e-16	-0.452842095490999	0.991	0.977	7.50373705063993e-12	NO	NA	NA
1076	Susd4	1.98177268549568e-16	-0.7806210941597	0.869	0.84	7.9693025001838e-12	NO	NA	NA
1077	Tspan7	2.01403487414475e-16	-0.183573660852684	0.998	0.993	8.09903843939828e-12	NO	NA	NA
1078	Ppm1l	2.01473638094259e-16	-0.789042909957377	0.872	0.831	8.10185940868445e-12	NO	NA	NA
1079	Zbtb16	2.0833836021022e-16	-0.697616865991354	0.923	0.89	8.37791047913357e-12	NO	NA	NA
1080	Gng3	2.14546371982301e-16	-0.30000271471642	0.982	0.971	8.62755325652427e-12	NO	NA	NA
1081	5430427O19Rik	2.15601111564067e-16	2.8478328800593	0.27	0.081	8.66996749932584e-12	UP	NA	5430427O19Rik
1082	Scn8a	2.19510710655369e-16	-0.45593525100516	0.973	0.966	8.82718420758437e-12	NO	NA	NA
1083	Tmem179	2.23832962637838e-16	-0.770510703637123	0.872	0.82	9.00099492655538e-12	NO	NA	NA
1084	Chn1	2.29480070097942e-16	-0.393129940457175	0.975	0.955	9.22808205884856e-12	NO	NA	NA
1085	Gabbr2	2.31184265236665e-16	-0.523929963088011	0.939	0.928	9.29661285796202e-12	NO	NA	NA
1086	Lsamp	2.36016650949315e-16	-0.494031848201937	0.986	0.982	9.49093758462479e-12	NO	NA	NA
1087	Rgs7	2.42084258628376e-16	-0.556901783864726	0.948	0.921	9.73493429222288e-12	NO	NA	NA
1088	Grm5	2.42327358413245e-16	-0.527330051627148	0.957	0.964	9.74471006387182e-12	NO	NA	NA
1089	Ank2	2.50925040283379e-16	-0.306785859141019	0.993	0.986	1.00904486449155e-11	NO	NA	NA
1090	Arrb2	2.56997577035516e-16	1.63665750197685	0.874	0.394	1.03346435653292e-11	NO	NA	NA
1091	Tnik	2.67702019268343e-16	-0.442195114925899	0.962	0.935	1.07651013008379e-11	NO	NA	NA
1092	Jund	2.68483583683832e-16	1.22210838179309	0.998	0.955	1.07965303506779e-11	NO	NA	NA
1093	Gprasp2	2.70377445443491e-16	-0.543295422136036	0.939	0.905	1.08726882136191e-11	NO	NA	NA
1094	Dtnb	2.72761100424167e-16	-0.454414794832482	0.984	0.962	1.0968542131357e-11	NO	NA	NA
1095	Pi4ka	2.7536084056931e-16	-0.369799812296071	0.991	0.953	1.10730854818137e-11	NO	NA	NA
1096	Rinl	2.81826082331269e-16	3.10766198773985	0.315	0.047	1.13330722487873e-11	UP	NA	Rinl
1097	Slc4a3	2.90258455094823e-16	-0.691744607509449	0.89	0.858	1.16721632547281e-11	NO	NA	NA
1098	Ypel4	3.00428096619446e-16	-0.80315423653371	0.829	0.815	1.20811150493578e-11	NO	NA	NA
1099	Paxbp1	3.01486062390497e-16	-0.523370265374367	0.946	0.908	1.2123659026909e-11	NO	NA	NA
1100	Atp6v1e1	3.01563652720573e-16	-0.320476447901673	0.986	0.975	1.21267791668524e-11	NO	NA	NA
1101	Prpf39	3.12414426575455e-16	-0.684365907268176	0.878	0.863	1.25631213358788e-11	NO	NA	NA
1102	Lyl1	3.36376867608732e-16	2.06372559761039	0.257	0.007	1.35267229771499e-11	NO	NA	NA
1103	Tgfbr2	3.37117424166706e-16	2.67666408383469	0.725	0.167	1.35565029780157e-11	UP	NA	Tgfbr2
1104	Synj1	3.37729768299656e-16	-0.422315963167579	0.968	0.955	1.35811271726341e-11	NO	NA	NA
1105	Clvs1	3.40743254393325e-16	-0.742393672038975	0.86	0.869	1.37023084889188e-11	NO	NA	NA
1106	Rpl10a-ps1	3.43659801403443e-16	0.845747156740017	0.8	0.457	1.38195915938366e-11	NO	NA	NA
1107	Map4k3	3.5304113530054e-16	-0.53096332026575	0.941	0.926	1.41968431738406e-11	NO	NA	NA
1108	Rbm5	3.65045441393517e-16	-0.455912426001282	0.959	0.914	1.46795723347575e-11	NO	NA	NA
1109	Prkce	3.69959783773394e-16	-0.360554323708082	0.989	0.971	1.48771927848795e-11	NO	NA	NA
1110	Dach2	3.73098763365443e-16	-0.28310398948766	0.995	1	1.50034205712146e-11	NO	NA	NA
1111	Krit1	3.88720445489155e-16	-0.570110440862679	0.901	0.856	1.56316152744554e-11	NO	NA	NA
1112	Pgam1	3.97820893785726e-16	-0.407812667693581	0.964	0.919	1.59975716018054e-11	NO	NA	NA
1113	Fam155a	4.10546398192306e-16	-0.470719117323227	0.971	0.971	1.65093023105072e-11	NO	NA	NA
1114	Lurap1l	4.15719074922224e-16	-1.08113198746932	0.709	0.712	1.67173111598474e-11	NO	NA	NA
1115	Pfkp	4.19316612400781e-16	-0.365995612413759	0.973	0.935	1.68619789344726e-11	NO	NA	NA
1116	Xkr4	4.28407226909112e-16	-0.429561083366837	0.971	0.962	1.72275398156961e-11	NO	NA	NA
1117	Stxbp5l	4.32662864458855e-16	-0.480288953059607	0.973	0.957	1.73986717684839e-11	NO	NA	NA
1118	Man2b1	4.38627643484853e-16	2.00079217350862	0.921	0.482	1.76385334274564e-11	NO	NA	NA
1119	Nemf	4.3939868780215e-16	-0.448413482203441	0.984	0.953	1.76695394325878e-11	NO	NA	NA
1120	Pde4a	4.48025242477193e-16	-0.6441326369829	0.896	0.845	1.80164390757353e-11	NO	NA	NA
1121	Rbms3	4.58451713662889e-16	-0.399116495756623	0.973	0.977	1.84357187615258e-11	NO	NA	NA
1122	Sltm	4.90433572578833e-16	-0.455169175424838	0.98	0.932	1.97218052541126e-11	NO	NA	NA
1123	Prrc2c	4.96033625687681e-16	-0.248601645841435	0.993	0.982	1.99470001897787e-11	NO	NA	NA
1124	Zfp536	5.31705990372398e-16	-0.825825979291874	0.863	0.885	2.13814929908452e-11	NO	NA	NA
1125	Prickle1	5.33697267473075e-16	-0.606054509768611	0.923	0.912	2.14615682168948e-11	NO	NA	NA
1126	Prkcb	5.55257241705277e-16	-0.2238369830664	0.98	0.984	2.23285594606943e-11	NO	NA	NA
1127	Spock2	5.71051168995736e-16	-0.430921238970894	0.959	0.939	2.29636806588255e-11	NO	NA	NA
1128	Lrrc3	5.73607920160822e-16	2.52874050475635	0.477	0.077	2.30664952934271e-11	UP	NA	Lrrc3
1129	Cacng2	5.95035931380558e-16	-0.673050580948696	0.923	0.901	2.39281799086064e-11	NO	NA	NA
1130	Unc80	6.09820754359353e-16	-0.432919305426122	0.968	0.921	2.45227219950526e-11	NO	NA	NA
1131	Gm6394	6.15566964638628e-16	0.665931342240426	0.525	0.153	2.47537943490132e-11	NO	NA	NA
1132	Vdac3	6.17424240610339e-16	-0.392231496694958	0.959	0.89	2.48284809876636e-11	NO	NA	NA
1133	Tax1bp3	6.32368048951572e-16	2.16838283663391	0.579	0.047	2.54294163524896e-11	NO	NA	NA
1134	Reep2	6.43845683215155e-16	-0.902651996505308	0.782	0.77	2.5890966459131e-11	NO	NA	NA
1135	Gstm1	6.54148245216638e-16	1.62563336050925	0.932	0.583	2.63052633848967e-11	NO	NA	NA
1136	Ppp6r2	6.84145453020293e-16	-0.562723553703323	0.937	0.89	2.7511541102305e-11	NO	NA	NA
1137	Slc35f4	6.84469689436512e-16	-0.801060734491891	0.842	0.863	2.75245796213105e-11	NO	NA	NA
1138	Ip6k1	6.95393647540723e-16	-0.362833301997678	0.998	0.991	2.79638647485551e-11	NO	NA	NA
1139	Tspan5	7.04323209982104e-16	-0.454798252949645	0.964	0.95	2.83229492430103e-11	NO	NA	NA
1140	Plk2	7.08229896848425e-16	-0.911766464559386	0.845	0.802	2.84800488419657e-11	NO	NA	NA
1141	Lrrc4c	7.40659724285667e-16	-0.648912288268097	0.977	0.989	2.97841494926995e-11	NO	NA	NA
1142	Sez6l2	7.48581541258129e-16	-0.558180907483051	0.919	0.917	3.01027095186131e-11	NO	NA	NA
1143	Dmxl1	7.5133342155235e-16	-0.559645995460225	0.955	0.899	3.02133708808846e-11	NO	NA	NA
1144	Ssbp2	7.59476821955028e-16	-0.442789253611143	0.953	0.919	3.05408414412775e-11	NO	NA	NA
1145	Zc3h13	8.21600144855871e-16	-0.414618118127027	0.982	0.953	3.30390066250891e-11	NO	NA	NA
1146	Matk	8.48307338097111e-16	-0.500217646066404	0.95	0.899	3.41129829868991e-11	NO	NA	NA
1147	Capzb	8.54567967037737e-16	1.21945445987008	0.995	0.872	3.43647416584885e-11	NO	NA	NA
1148	Pde10a	8.96856424017375e-16	-0.585568679569747	0.968	0.937	3.60652873790107e-11	NO	NA	NA
1149	Rnf14	9.92227630795766e-16	-0.490133923825956	0.971	0.899	3.99004497171902e-11	NO	NA	NA
1150	Nfkb1	1.00980936818937e-15	1.73910942057639	0.919	0.676	4.0607464122999e-11	NO	NA	NA
1151	Pdlim7	1.01769112158421e-15	-0.618478903151819	0.91	0.878	4.09244130722659e-11	NO	NA	NA
1152	Hnrnpl	1.05829279047006e-15	-0.366033230977555	0.98	0.941	4.25571279831726e-11	NO	NA	NA
1153	Rbfox2	1.12825523609845e-15	-0.397683056927776	0.964	0.93	4.5370527809227e-11	NO	NA	NA
1154	Rhbdl1	1.21218358763155e-15	-0.738956234948794	0.795	0.791	4.87455386094273e-11	NO	NA	NA
1155	Fgf12	1.22204448224588e-15	-0.413328494045222	0.993	0.982	4.91420747645535e-11	NO	NA	NA
1156	Cyfip2	1.24388544188117e-15	-0.420114007481161	0.973	0.95	5.00203652743676e-11	NO	NA	NA
1157	Chl1	1.34256637448595e-15	-0.673280870487207	0.964	0.95	5.39886216172035e-11	NO	NA	NA
1158	Gm2a	1.36774143612728e-15	1.95898111384982	0.912	0.396	5.50009863709861e-11	NO	NA	NA
1159	Fbxl5	1.38671322691864e-15	-0.594286526538808	0.876	0.831	5.57638989940795e-11	NO	NA	NA
1160	Wsb1	1.45019419223227e-15	-0.495828357841371	0.957	0.914	5.83166590522362e-11	NO	NA	NA
1161	Srsf1	1.45742761913112e-15	-0.498449798915241	0.95	0.896	5.86075368481199e-11	NO	NA	NA
1162	Pde8b	1.47438013508166e-15	-0.625912804666104	0.932	0.876	5.92892483720388e-11	NO	NA	NA
1163	Ppp2r2b	1.48063137351114e-15	-0.459399453747	0.968	0.946	5.95406294230034e-11	NO	NA	NA
1164	Dazap2	1.49382198393703e-15	1.47302993228317	0.989	0.714	6.00710634400598e-11	NO	NA	NA
1165	Camta1	1.5043469850918e-15	-0.341662100667269	0.989	0.982	6.04943053114964e-11	NO	NA	NA
1166	Alg2	1.50772220667454e-15	-0.85908379071457	0.795	0.793	6.06300330970034e-11	NO	NA	NA
1167	Clk4	1.51288803176217e-15	-0.606582164662015	0.926	0.865	6.08377664212523e-11	NO	NA	NA
1168	Gas5	1.52905022940932e-15	-0.221376263776709	0.998	0.959	6.14876968752369e-11	NO	NA	NA
1169	Ppp2r1a	1.61585825309484e-15	-0.350270194206753	0.986	0.935	6.49785079317027e-11	NO	NA	NA
1170	Thrb	1.64405567005301e-15	-0.493541707200643	0.946	0.928	6.61124106598418e-11	NO	NA	NA
1171	Rims1	1.6503806101893e-15	-0.445300096531321	0.989	0.957	6.63667554775422e-11	NO	NA	NA
1172	Foxg1	1.6644140464834e-15	-0.789603046759471	0.775	0.73	6.6931082051237e-11	NO	NA	NA
1173	Rnf19b	1.66668214789338e-15	1.76517395985509	0.899	0.574	6.70222892132363e-11	NO	NA	NA
1174	Mef2c	1.71244180366122e-15	-0.357786030908947	0.991	0.957	6.88624222506284e-11	NO	NA	NA
1175	Nat8l	1.7251054706617e-15	-0.672247087733922	0.836	0.813	6.9371666291719e-11	NO	NA	NA
1176	Ube2v2	1.72890920057027e-15	-0.649408444410231	0.815	0.764	6.95246256825323e-11	NO	NA	NA
1177	Chuk	1.75725085839307e-15	-0.551527231802701	0.932	0.883	7.06643287685605e-11	NO	NA	NA
1178	Rian	1.7589673666922e-15	-0.44744708064897	0.957	0.948	7.07333547167935e-11	NO	NA	NA
1179	A930011O12Rik	1.77267047825836e-15	-0.60728597285268	0.917	0.878	7.12843979422035e-11	NO	NA	NA
1180	Cers4	1.80442643466871e-15	-0.709670391593541	0.887	0.863	7.2561400217333e-11	NO	NA	NA
1181	Large	1.82668733454054e-15	-0.425405112602078	0.977	0.948	7.34565777838789e-11	NO	NA	NA
1182	Selm	1.89620899690021e-15	-0.512404113912036	0.923	0.867	7.62522523923481e-11	NO	NA	NA
1183	Ppm1e	1.94040841299606e-15	-0.45283205892807	0.964	0.941	7.80296435118107e-11	NO	NA	NA
1184	Aldoa	1.95752917643404e-15	-0.161782901006772	1	0.998	7.87181207719421e-11	NO	NA	NA
1185	Btg1	2.04424946478355e-15	1.6508091212679	0.975	0.635	8.22054037273411e-11	NO	NA	NA
1186	Ncoa7	2.14836505912469e-15	-0.597471454450629	0.93	0.901	8.63922041225812e-11	NO	NA	NA
1187	Lacc1	2.15763210257468e-15	2.95067486399796	0.577	0.072	8.67648597408358e-11	UP	NA	Lacc1
1188	Mbp	2.26735011918735e-15	1.59197441305012	0.959	0.786	9.11769503428811e-11	NO	NA	NA
1189	Prkaca	2.30455760792396e-15	-0.520655053923253	0.91	0.865	9.26731750874463e-11	NO	NA	NA
1190	Akap8	2.3411595010667e-15	-0.539785897926555	0.894	0.847	9.41450470163952e-11	NO	NA	NA
1191	Idh3b	2.35073433654599e-15	-0.439004154928076	0.957	0.912	9.45300798755238e-11	NO	NA	NA
1192	Hecw1	2.35813974254057e-15	-0.590137421689489	0.935	0.899	9.48278734667838e-11	NO	NA	NA
1193	Rhoa	2.39915503866455e-15	1.5275678325139	0.971	0.723	9.64772215698174e-11	NO	NA	NA
1194	Rpl36	2.42927711771813e-15	1.09257186244613	0.998	0.878	9.7688520734799e-11	NO	NA	NA
1195	Slc24a2	2.44303390629834e-15	-0.579359099175083	0.95	0.955	9.82417224739752e-11	NO	NA	NA
1196	Prpf40b	2.47705663455712e-15	-0.60928395770974	0.899	0.869	9.96098784454453e-11	NO	NA	NA
1197	Ppfibp2	2.66984622156589e-15	2.67187056594432	0.333	0.09	1.07362526107829e-10	UP	NA	Ppfibp2
1198	Gm33699	2.67255711010689e-15	2.7013188206245	0.248	0.027	1.07471539068729e-10	UP	NA	Gm33699
1199	Lrrc8b	2.67280998674477e-15	-0.632485854539889	0.894	0.847	1.07481707996967e-10	NO	NA	NA
1200	TrnE	2.7098795060423e-15	0.992566148229163	0.847	0.48	1.08972384576479e-10	NO	NA	NA
1201	Srsf7	2.73800474059517e-15	-0.464367354819343	0.975	0.912	1.10103384633553e-10	NO	NA	NA
1202	Gm12166	2.82439273292222e-15	0.748298684973793	0.595	0.221	1.13577304969001e-10	NO	NA	NA
1203	Rrad	2.89229089967407e-15	2.92138602259836	0.39	0.043	1.16307693948593e-10	DIFF	Rrad	NA
1204	S100a1	2.91439735423827e-15	1.68756675573501	0.856	0.39	1.17196660805984e-10	NO	NA	NA
1205	2900055J20Rik	3.02286038782227e-15	-0.716410249610237	0.851	0.782	1.21558284775497e-10	NO	NA	NA
1206	Tmem145	3.06333440499117e-15	-0.754523210201523	0.791	0.773	1.2318586642791e-10	NO	NA	NA
1207	Sh3rf3	3.14011500964978e-15	-0.577566365568096	0.944	0.944	1.26273444883046e-10	NO	NA	NA
1208	Nedd4l	3.14175976282464e-15	-0.548791068921897	0.955	0.932	1.26339585342467e-10	NO	NA	NA
1209	Nckap1	3.37866377857106e-15	-0.359415344379187	0.955	0.919	1.35866206527678e-10	NO	NA	NA
1210	Eml6	3.41864432986963e-15	-0.558179944891311	0.941	0.896	1.37473944437048e-10	NO	NA	NA
1211	Ints10	3.49450128443304e-15	-0.828268569492419	0.804	0.777	1.40524380150906e-10	NO	NA	NA
1212	Eri3	3.53485187128204e-15	-0.287133555935692	0.982	0.95	1.42146998299865e-10	NO	NA	NA
1213	Snrnp70	3.65040954336289e-15	-0.300146142361916	0.971	0.948	1.46793918967252e-10	NO	NA	NA
1214	2310035C23Rik	3.78760379999091e-15	-0.606711155644328	0.91	0.914	1.52310911609034e-10	NO	NA	NA
1215	Ppfia2	3.8041181674471e-15	-0.516483404624775	0.957	0.939	1.5297500386755e-10	NO	NA	NA
1216	Pcdh10	3.96296633354563e-15	-0.794615938136087	0.867	0.827	1.5936276517087e-10	NO	NA	NA
1217	Hmgn3	4.16815096234978e-15	-0.501640489194482	0.941	0.881	1.67613854648972e-10	NO	NA	NA
1218	Plekha5	4.17380145627666e-15	-0.489671890654333	0.944	0.896	1.67841077961253e-10	NO	NA	NA
1219	Ptpn4	4.32523375364985e-15	-0.496673084564614	0.957	0.955	1.73930624935521e-10	NO	NA	NA
1220	Astn1	4.54176682871621e-15	-0.501121933436414	0.944	0.899	1.82638069483165e-10	NO	NA	NA
1221	Parp6	4.61456826596842e-15	-0.636733622950854	0.881	0.831	1.85565633679388e-10	NO	NA	NA
1222	Cxx1c	4.83745846278439e-15	-0.744364805384151	0.851	0.822	1.94528717163949e-10	NO	NA	NA
1223	Slc1a3	4.96672002852602e-15	1.99549772978582	0.867	0.444	1.99726712507117e-10	NO	NA	NA
1224	Usp33	4.96997135541634e-15	-0.486694563045812	0.941	0.901	1.99857458115357e-10	NO	NA	NA
1225	Herc3	5.05578181462088e-15	-0.623685732955769	0.905	0.836	2.03308154111349e-10	NO	NA	NA
1226	Ppp2r5e	5.09616901843002e-15	-0.351939158597554	0.98	0.966	2.04932244738126e-10	NO	NA	NA
1227	Sptbn4	5.1588221995399e-15	-0.473037440793331	0.946	0.912	2.07451717110098e-10	NO	NA	NA
1228	Nsg2	5.24134785844511e-15	-0.533043283437256	0.926	0.901	2.10770321431653e-10	NO	NA	NA
1229	Rps15	5.40056349335095e-15	1.13813614014935	0.995	0.926	2.17172859758122e-10	NO	NA	NA
1230	Ppme1	5.4021420067862e-15	-0.469564881859092	0.944	0.917	2.17236336518893e-10	NO	NA	NA
1231	P4htm	5.43175185567474e-15	-0.664492516636535	0.865	0.818	2.18427037372248e-10	NO	NA	NA
1232	Gde1	5.55806766423898e-15	-0.456646866487342	0.953	0.914	2.23506574982042e-10	NO	NA	NA
1233	Apba1	5.78103145434651e-15	-0.537655248444866	0.955	0.928	2.32472617873636e-10	NO	NA	NA
1234	Phgdh	5.83949798789928e-15	1.94258824839907	0.815	0.245	2.34823732587394e-10	NO	NA	NA
1235	Nfx1	5.99376419757154e-15	-0.491309035506887	0.944	0.926	2.41027239676944e-10	NO	NA	NA
1236	Hdgfrp3	6.11114269553638e-15	-0.515098064914943	0.948	0.91	2.45747381215604e-10	NO	NA	NA
1237	Gabarapl1	6.57717514400499e-15	-0.396595763956739	0.984	0.948	2.64487944065873e-10	NO	NA	NA
1238	Asap1	6.80000367917732e-15	-0.427562751548006	0.971	0.919	2.73448547950758e-10	NO	NA	NA
1239	Oxr1	6.89140940126731e-15	-0.424877219572291	0.986	0.966	2.77124246253162e-10	NO	NA	NA
1240	Atp6v0b	7.11983438021973e-15	-0.140413011890708	0.998	0.986	2.86309899931776e-10	NO	NA	NA
1241	Ppp1cc	7.20445574580182e-15	-0.509751863761338	0.894	0.815	2.89712778905929e-10	NO	NA	NA
1242	Cpeb1	7.44509475122531e-15	-0.651673420720603	0.876	0.8	2.99389595231023e-10	NO	NA	NA
1243	Kif1b	7.63227871053725e-15	-0.301573902449935	0.993	0.973	3.06916823786835e-10	NO	NA	NA
1244	Morf4l2	7.74450965448716e-15	-0.39722323866186	0.955	0.905	3.11429966735892e-10	NO	NA	NA
1245	Cnrip1	7.96127877127685e-15	-0.542596118591015	0.899	0.827	3.20146903229356e-10	NO	NA	NA
1246	Madd	8.04393586439969e-15	-0.515838140066335	0.95	0.903	3.23470792915105e-10	NO	NA	NA
1247	Frmpd4	9.47467690093443e-15	-0.687170995577203	0.977	0.973	3.81005182217276e-10	NO	NA	NA
1248	Idh3g	9.91770743782407e-15	-0.369863827805704	0.968	0.919	3.98820769197219e-10	NO	NA	NA
1249	Ddx17	1.01754796868152e-14	-0.350371892380808	0.964	0.896	4.09186564645898e-10	NO	NA	NA
1250	Pcyt2	1.02013402299554e-14	-0.489408978603015	0.926	0.872	4.10226494667196e-10	NO	NA	NA
1251	Tpm3	1.02773201873379e-14	1.12229587428835	0.995	0.908	4.13281876693418e-10	NO	NA	NA
1252	Sacm1l	1.05444667828238e-14	-0.482192437327098	0.928	0.89	4.24024642737695e-10	NO	NA	NA
1253	Dmtn	1.0570333422761e-14	-0.364636318620634	0.966	0.919	4.25064817929489e-10	NO	NA	NA
1254	Arnt2	1.12512125746965e-14	-0.499894144637418	0.95	0.919	4.52445011266268e-10	NO	NA	NA
1255	Ncdn	1.13421082058811e-14	-0.360173041579876	0.971	0.944	4.56100197283097e-10	NO	NA	NA
1256	Mapk9	1.1499633524846e-14	-0.520159548158187	0.923	0.908	4.62434762934631e-10	NO	NA	NA
1257	Nek6	1.15230801274961e-14	2.18641312423088	0.775	0.234	4.63377621167002e-10	NO	NA	NA
1258	Ndufa10	1.16150431922996e-14	-0.366238967466909	0.964	0.932	4.67075731891945e-10	NO	NA	NA
1259	Psma3	1.19056577527506e-14	-0.224517761011946	0.989	0.964	4.78762215211361e-10	NO	NA	NA
1260	Cstb	1.23280657030909e-14	1.58069821757951	0.912	0.514	4.95748506118393e-10	NO	NA	NA
1261	Ldlrap1	1.24922805781879e-14	2.3838145719926	0.189	0.023	5.0235207889067e-10	NO	NA	NA
1262	Habp4	1.29768360265272e-14	-0.530985328265511	0.932	0.865	5.21837507134739e-10	NO	NA	NA
1263	Tmem25	1.3153902153263e-14	-0.817135942850189	0.77	0.788	5.28957867289167e-10	NO	NA	NA
1264	Atp5b	1.31541927343694e-14	-0.0896780778280188	1	0.989	5.28969552427197e-10	NO	NA	NA
1265	Arpc4	1.34798896896991e-14	1.32011542103755	0.98	0.755	5.4206680409187e-10	NO	NA	NA
1266	Rora	1.35818489378259e-14	-0.544745058763286	0.982	0.953	5.46166891336795e-10	NO	NA	NA
1267	Lpgat1	1.41666883872937e-14	-0.463819151619159	0.957	0.914	5.69685040118241e-10	NO	NA	NA
1268	Nktr	1.44559259195856e-14	-0.343358094255644	0.968	0.928	5.81316149004296e-10	NO	NA	NA
1269	Rab11fip3	1.45247785167946e-14	-0.50429929365547	0.928	0.899	5.84084918495862e-10	NO	NA	NA
1270	Hspa4l	1.47173238869773e-14	-0.484136030508737	0.944	0.89	5.91827745467017e-10	NO	NA	NA
1271	Rrnad1	1.47734485552822e-14	-0.794282555035939	0.766	0.714	5.94084686753562e-10	NO	NA	NA
1272	Usp15	1.48188280951614e-14	-0.463097923535165	0.941	0.917	5.95909534190725e-10	NO	NA	NA
1273	Cdkl5	1.4884364266561e-14	-0.783770467710762	0.849	0.829	5.98544940251219e-10	NO	NA	NA
1274	Ptk2	1.53297455517679e-14	-0.455788925053167	0.964	0.935	6.16455057873242e-10	NO	NA	NA
1275	Arl11	1.67783447784044e-14	2.76327594671431	0.178	0.005	6.74707578573975e-10	UP	NA	Arl11
1276	Lpcat4	1.67856477587492e-14	-0.94354171990983	0.73	0.68	6.75001253322581e-10	NO	NA	NA
1277	Guf1	1.67958587109953e-14	-0.83054752733084	0.775	0.786	6.75411866345254e-10	NO	NA	NA
1278	Gm36738	1.68592688201286e-14	2.12045632517801	0.218	0.002	6.7796177706383e-10	NO	NA	NA
1279	Txnrd1	1.71468482046706e-14	1.80144799856761	0.872	0.586	6.8952620685442e-10	NO	NA	NA
1280	Erc2	1.74885014759508e-14	-0.367600854783982	0.991	0.975	7.03265109852408e-10	NO	NA	NA
1281	Smarcc2	1.85536507124467e-14	-0.305713105657978	0.991	0.964	7.46097956099621e-10	NO	NA	NA
1282	Ctso	1.91494846744927e-14	2.62380513259573	0.507	0.097	7.70058227215375e-10	UP	NA	Ctso
1283	Idh3a	1.91769560535522e-14	-0.560434983785735	0.908	0.849	7.71162933781497e-10	NO	NA	NA
1284	Atrx	1.94714099456488e-14	-0.29463131612864	0.993	0.98	7.83003808144374e-10	NO	NA	NA
1285	Nisch	2.02367187341976e-14	-0.313497862560606	0.986	0.932	8.13779170458288e-10	NO	NA	NA
1286	Kifc2	2.02839498632583e-14	-0.566598648637511	0.883	0.856	8.15678475851206e-10	NO	NA	NA
1287	Epha6	2.03397087557199e-14	-0.617023709953454	0.966	0.957	8.17920708193765e-10	NO	NA	NA
1288	Rpp25	2.0436511175972e-14	-0.902252647298424	0.73	0.723	8.21813423919362e-10	NO	NA	NA
1289	Ncoa2	2.04587248904755e-14	-0.363459240350774	0.993	0.989	8.22706704020692e-10	NO	NA	NA
1290	Ltn1	2.09064961922383e-14	-0.764821559949641	0.836	0.755	8.40712931378477e-10	NO	NA	NA
1291	Tob1	2.10943316712674e-14	-0.847471374001593	0.727	0.75	8.48266359496674e-10	NO	NA	NA
1292	Pnck	2.17318028235316e-14	-0.828804798929689	0.743	0.736	8.73900986942674e-10	NO	NA	NA
1293	Dmxl2	2.18439117143076e-14	-0.453737295218971	0.953	0.905	8.78409221767452e-10	NO	NA	NA
1294	Rpl9	2.20782278845088e-14	1.18477906318964	0.998	0.921	8.87831777919753e-10	NO	NA	NA
1295	Tubb4a	2.34632844201746e-14	-0.408634409022958	0.937	0.923	9.43529056388481e-10	NO	NA	NA
1296	Anapc4	2.35741086199072e-14	-0.755468274593733	0.809	0.806	9.47985629932328e-10	NO	NA	NA
1297	Celf4	2.52806732128622e-14	-0.287594573862787	0.995	0.991	1.01661171190883e-09	NO	NA	NA
1298	Sec61a2	2.53859882097771e-14	-0.577884472460902	0.901	0.881	1.02084674387977e-09	NO	NA	NA
1299	Ablim1	2.54075967745018e-14	-0.531368464479272	0.946	0.926	1.02171568909304e-09	NO	NA	NA
1300	Rps15-ps3	2.54761291920269e-14	0.682708315233357	0.66	0.345	1.02447158319898e-09	NO	NA	NA
1301	Rpl7a	2.68533843564757e-14	1.20685249602867	0.993	0.836	1.07985514512696e-09	NO	NA	NA
1302	Mapk10	2.70401519575913e-14	-0.270371830957574	0.986	0.975	1.08736563067062e-09	NO	NA	NA
1303	Afap1	2.81077301391083e-14	-0.689749466166409	0.869	0.838	1.13029615208396e-09	NO	NA	NA
1304	Hsph1	2.84063018782222e-14	-0.552966696028879	0.914	0.867	1.14230261742895e-09	NO	NA	NA
1305	Rpl3	2.87856402141128e-14	1.04497951654364	0.995	0.935	1.15755694993012e-09	NO	NA	NA
1306	Rpl7-ps7	2.98090053141874e-14	0.637057179354753	0.529	0.164	1.19870953069942e-09	NO	NA	NA
1307	Ncor1	3.02595910345964e-14	-0.183094050355251	0.993	0.971	1.21682893427423e-09	NO	NA	NA
1308	Fam212a	3.03544728208986e-14	2.6714669584327	0.223	0.016	1.2206444155468e-09	UP	NA	Fam212a
1309	Ttc7b	3.08323823691256e-14	-0.410384964525802	0.935	0.887	1.23986259220965e-09	NO	NA	NA
1310	Picalm	3.3332778212646e-14	1.39013141975042	0.975	0.766	1.34041101026513e-09	NO	NA	NA
1311	4932438A13Rik	3.39747992143064e-14	-0.429720510949371	0.95	0.903	1.3662286008049e-09	NO	NA	NA
1312	Nek1	3.4188821544384e-14	-0.544093720547438	0.91	0.878	1.37483508076431e-09	NO	NA	NA
1313	Sdcbp	3.42633837054839e-14	1.36471171684845	0.98	0.784	1.37783344894862e-09	NO	NA	NA
1314	Hecw2	3.4601551948077e-14	-0.48638011388795	0.944	0.93	1.39143220848802e-09	NO	NA	NA
1315	Usp13	3.46580478421994e-14	-0.523803141426603	0.912	0.896	1.39370407787837e-09	NO	NA	NA
1316	Rabgap1	3.47784864954124e-14	-0.383747647884765	0.966	0.962	1.39854727744002e-09	NO	NA	NA
1317	Gm8960	3.50393547037148e-14	0.62918650097784	0.493	0.128	1.40903757070048e-09	NO	NA	NA
1318	Casc4	3.58849898220261e-14	-0.42362731087495	0.944	0.908	1.44304309571314e-09	NO	NA	NA
1319	Creg1	3.66786867564581e-14	1.6489760868478	0.941	0.455	1.47496003053745e-09	NO	NA	NA
1320	Jak3	3.68291909969353e-14	2.75327492854374	0.34	0.092	1.48101225755976e-09	UP	NA	Jak3
1321	Ppargc1b	3.68345344358492e-14	-0.652253037902771	0.838	0.806	1.48122713326881e-09	NO	NA	NA
1322	Mboat2	3.69071719223839e-14	-0.723616260720533	0.818	0.761	1.48414810451483e-09	NO	NA	NA
1323	Rph3a	3.82921865667528e-14	-0.536779209450371	0.941	0.89	1.53984369840883e-09	NO	NA	NA
1324	Peg3	3.90608357497967e-14	-0.463727701143529	0.98	0.939	1.57075338800658e-09	NO	NA	NA
1325	Tmx4	3.9477527353036e-14	-0.376958242180583	0.968	0.953	1.58750980744764e-09	NO	NA	NA
1326	Nmnat2	3.9623070346002e-14	-0.461896384244691	0.975	0.959	1.59336252782378e-09	NO	NA	NA
1327	Cd200	4.15080415135915e-14	-0.813463422932621	0.77	0.779	1.66916287338605e-09	NO	NA	NA
1328	Irak4	4.22545567904169e-14	2.55846168460655	0.185	0.014	1.69918249221303e-09	UP	NA	Irak4
1329	Tra2b	4.28855481771757e-14	-0.32469581079953	0.975	0.946	1.72455654884877e-09	NO	NA	NA
1330	Traf5	4.29981211147471e-14	3.05401043483466	0.378	0.041	1.72908344438733e-09	UP	NA	Traf5
1331	Gm7204	4.30030405481459e-14	0.631193212696697	0.536	0.185	1.72928126956259e-09	NO	NA	NA
1332	Smg1	4.38657273224069e-14	-0.507773837581168	0.948	0.894	1.76397249281595e-09	NO	NA	NA
1333	Wasf1	4.43299572653901e-14	-0.52758561151172	0.908	0.863	1.78264057151313e-09	NO	NA	NA
1334	Ate1	4.66508313114376e-14	-0.367592950826086	0.973	0.948	1.87596987952684e-09	NO	NA	NA
1335	Ccdc64	4.67478440346587e-14	-0.493449940755688	0.903	0.842	1.87987105216573e-09	NO	NA	NA
1336	Lppr5	4.68410719873921e-14	-0.565757751087147	0.905	0.86	1.883620027829e-09	NO	NA	NA
1337	Ndufa4	4.69822686829353e-14	-0.213269512344942	0.995	0.953	1.88929797054688e-09	NO	NA	NA
1338	Zcchc7	4.90185790438385e-14	-0.417263022343993	0.946	0.923	1.97118411908988e-09	NO	NA	NA
1339	Rapgef4	4.959396139675e-14	-0.268268996225377	0.986	0.977	1.99432196964751e-09	NO	NA	NA
1340	Aig1	5.09574558309694e-14	-0.400978652810072	0.959	0.919	2.04915217133077e-09	NO	NA	NA
1341	Napg	5.14629348352272e-14	-0.567222875203695	0.932	0.86	2.06947899852899e-09	NO	NA	NA
1342	Rasal2	5.25881549274638e-14	-0.394939825218483	0.973	0.923	2.1147274740981e-09	NO	NA	NA
1343	Ywhaz	5.31030566009268e-14	-0.105173388654075	1	0.995	2.13543321509307e-09	NO	NA	NA
1344	Zfp445	5.33373257321996e-14	-0.467511444178536	0.919	0.867	2.14485387966894e-09	NO	NA	NA
1345	Braf	5.36893166863002e-14	-0.375267826147671	0.975	0.95	2.15900849190619e-09	NO	NA	NA
1346	Vps13b	5.37665968306238e-14	-0.442274943865492	0.975	0.955	2.16211615834988e-09	NO	NA	NA
1347	Mmp16	5.37957092954096e-14	-0.641437415807141	0.89	0.863	2.1632868578963e-09	NO	NA	NA
1348	1110051M20Rik	5.43260775785366e-14	-0.385199158923359	0.977	0.937	2.18461455766569e-09	NO	NA	NA
1349	Luc7l2	5.43967213469125e-14	-0.294884780487848	0.982	0.946	2.18745535552339e-09	NO	NA	NA
1350	Tmx3	5.46255658030237e-14	-0.609884769435693	0.878	0.867	2.19665787763699e-09	NO	NA	NA
1351	Fkbp3	5.88495604268813e-14	-0.356071804151539	0.959	0.917	2.36651737344618e-09	NO	NA	NA
1352	Zfml	5.97063731299193e-14	-0.426301846018885	0.973	0.93	2.40097238267344e-09	NO	NA	NA
1353	Sbf2	5.99802790943799e-14	-0.406222069605939	0.968	0.953	2.4119869632223e-09	NO	NA	NA
1354	Ngfrap1	6.080035168889e-14	-0.317305092439337	0.966	0.939	2.44496454246533e-09	NO	NA	NA
1355	Scamp5	6.1504851624021e-14	-0.392564922128267	0.971	0.93	2.47329459835675e-09	NO	NA	NA
1356	Fam133b	6.33183582712349e-14	-0.468115734919809	0.921	0.845	2.54622114116117e-09	NO	NA	NA
1357	Ost4	6.3683199544624e-14	1.32212843541133	0.973	0.617	2.56089250328797e-09	NO	NA	NA
1358	Ppip5k1	6.84247927148539e-14	-0.566999309793551	0.885	0.82	2.75156618944242e-09	NO	NA	NA
1359	Ccser1	6.9719378056981e-14	-0.427646170544444	0.971	0.953	2.80362534980538e-09	NO	NA	NA
1360	Fbxl2	7.17740115273878e-14	-0.704012873788399	0.804	0.775	2.88624832555085e-09	NO	NA	NA
1361	Vps13d	7.23261047732929e-14	-0.461072822028902	0.935	0.878	2.90844965124843e-09	NO	NA	NA
1362	Gm32771	7.24166575652543e-14	-0.771895328883439	0.577	0.646	2.91209105067157e-09	NO	NA	NA
1363	Elavl4	7.25217064257255e-14	-0.575939156970628	0.939	0.928	2.9163153804977e-09	NO	NA	NA
1364	Eef1a2	7.30190226086467e-14	-0.346776953296887	0.944	0.919	2.93631395616151e-09	NO	NA	NA
1365	Abr	7.57446020790832e-14	-0.2738477403341	0.995	0.968	3.04591768340617e-09	NO	NA	NA
1366	Slc1a1	7.79107665995773e-14	-0.840597528729067	0.818	0.764	3.1330256572688e-09	NO	NA	NA
1367	Fam69b	8.11802718348762e-14	-0.758410311929596	0.813	0.779	3.26450227129587e-09	NO	NA	NA
1368	Ccl27a	8.1785238876433e-14	-0.482276337248345	0.919	0.869	3.288829810938e-09	NO	NA	NA
1369	Dhx36	8.27789998297413e-14	-0.535185735002029	0.932	0.883	3.32879192015339e-09	NO	NA	NA
1370	Sec62	8.33657385006871e-14	-0.240497452070267	0.986	0.955	3.35238644232813e-09	NO	NA	NA
1371	Elavl2	8.58079241860697e-14	-0.514143866139219	0.921	0.894	3.45059405529442e-09	NO	NA	NA
1372	Nyap2	8.87812321026477e-14	-0.949530827721424	0.858	0.818	3.57015968654377e-09	NO	NA	NA
1373	Atg16l1	8.88556779706458e-14	-0.592891998843423	0.89	0.838	3.57315337823358e-09	NO	NA	NA
1374	A330023F24Rik	8.92149372812455e-14	-0.573068388741254	0.883	0.867	3.58760027289073e-09	NO	NA	NA
1375	Jun	8.93596676332855e-14	1.72490064960447	0.937	0.642	3.59342031453731e-09	NO	NA	NA
1376	Ccdc132	9.02765232480125e-14	-0.544850277736149	0.885	0.784	3.63028982937232e-09	NO	NA	NA
1377	Ctsa	9.12231279850262e-14	1.40722993418512	0.971	0.734	3.66835564566186e-09	NO	NA	NA
1378	Tmem151a	9.13748394373639e-14	-0.64781436072302	0.849	0.827	3.67445641829471e-09	NO	NA	NA
1379	Dmtf1	9.29679942608436e-14	-0.600513197180485	0.876	0.795	3.7385219532113e-09	NO	NA	NA
1380	Chd7	9.31108642520389e-14	2.19204441587385	0.75	0.36	3.74426718416724e-09	NO	NA	NA
1381	Gnptg	9.85624684789172e-14	-0.49625450297796	0.912	0.822	3.9634925449427e-09	NO	NA	NA
1382	Rps15a	9.89062606172021e-14	1.3001115121909	0.989	0.669	3.97731745819955e-09	NO	NA	NA
1383	Oaf	9.97605253811279e-14	2.72757172760558	0.378	0.047	4.0116700071513e-09	UP	NA	Oaf
1384	Nfkbib	1.00234509240668e-13	1.58730862733602	0.876	0.52	4.03073032009499e-09	NO	NA	NA
1385	St8sia3	1.01991388523733e-13	-0.882799808754027	0.741	0.736	4.10137970670488e-09	NO	NA	NA
1386	Ccser2	1.02777725206892e-13	-0.569850806233914	0.914	0.858	4.13300066374474e-09	NO	NA	NA
1387	Rpsa-ps10	1.03133095720236e-13	0.635391927564296	0.696	0.381	4.14729117819784e-09	NO	NA	NA
1388	Gm34836	1.07160024608444e-13	2.64920184665951	0.421	0.059	4.30922606957937e-09	UP	NA	Gm34836
1389	Rbm6	1.0860595758197e-13	-0.403940552555964	0.955	0.914	4.36737137224378e-09	NO	NA	NA
1390	Dennd5b	1.13355194784856e-13	-0.497781612235698	0.95	0.905	4.55835244788342e-09	NO	NA	NA
1391	Son	1.15479182500926e-13	-0.166836665210026	0.986	0.982	4.64376436590973e-09	NO	NA	NA
1392	Ntm	1.18193602638387e-13	-0.443491068986081	0.995	0.993	4.75291934289746e-09	NO	NA	NA
1393	Pak3	1.21703069158086e-13	-0.448773150431509	0.948	0.937	4.89404552005411e-09	NO	NA	NA
1394	Abhd4	1.2175929965947e-13	2.30527865566802	0.691	0.2	4.89630671720626e-09	NO	NA	NA
1395	Atp11b	1.27359971851656e-13	-0.579618945156422	0.91	0.872	5.12152654807066e-09	NO	NA	NA
1396	Auts2	1.30615545234258e-13	-0.348298282882766	0.984	0.982	5.25244292050523e-09	NO	NA	NA
1397	Luc7l	1.32191460689799e-13	-0.467855738035449	0.937	0.899	5.31581520871891e-09	NO	NA	NA
1398	D10Bwg1379e	1.32620242412781e-13	-0.434801538626544	0.948	0.901	5.33305780814516e-09	NO	NA	NA
1399	Timp4	1.3296568482011e-13	1.86185505445499	0.631	0.387	5.34694908367108e-09	NO	NA	NA
1400	Pdgfb	1.37005349685828e-13	2.2958027102319	0.66	0.227	5.50939612691622e-09	NO	NA	NA
1401	Lnp	1.43491370759411e-13	-0.634372641603138	0.845	0.84	5.77021849234819e-09	NO	NA	NA
1402	Itpr2	1.43862473674184e-13	2.0049562786336	0.75	0.363	5.78514165385996e-09	NO	NA	NA
1403	Lrrtm1	1.44444844593778e-13	-0.996339734593981	0.633	0.691	5.80856053564959e-09	NO	NA	NA
1404	Csdc2	1.50869328164104e-13	-0.497220417973462	0.937	0.842	6.06690829346311e-09	NO	NA	NA
1405	Dhx30	1.51738923968896e-13	-0.452002721472033	0.937	0.896	6.10187734956122e-09	NO	NA	NA
1406	Prr5l	1.5818925221475e-13	2.28735707072292	0.376	0.151	6.36126439931176e-09	NO	NA	NA
1407	Frmpd3	1.63704717840139e-13	-0.740781321512956	0.727	0.736	6.5830578185055e-09	NO	NA	NA
1408	Arglu1	1.650890154162e-13	-0.294937876764236	0.982	0.941	6.63872457693166e-09	NO	NA	NA
1409	Akap9	1.68259058542408e-13	-0.383180039712902	0.964	0.941	6.76620152116584e-09	NO	NA	NA
1410	Ier3	1.73482909206182e-13	2.42968215629871	0.73	0.225	6.97626822790819e-09	NO	NA	NA
1411	Glg1	1.75166700598318e-13	-0.39905815384401	0.964	0.923	7.04397853116016e-09	NO	NA	NA
1412	Brinp1	1.79499363700505e-13	-0.698849395650554	0.91	0.894	7.21820791248842e-09	NO	NA	NA
1413	Fam107a	1.80884083438424e-13	1.64645604398228	0.856	0.5	7.27389164730933e-09	NO	NA	NA
1414	2900011O08Rik	1.84967622556595e-13	-0.329411473379069	0.964	0.896	7.43810300586837e-09	NO	NA	NA
1415	Dzip3	1.87666875217668e-13	-0.464065835206208	0.928	0.91	7.54664805312809e-09	NO	NA	NA
1416	Itsn1	1.95526446519182e-13	-0.399152060438443	0.971	0.919	7.86270499387586e-09	NO	NA	NA
1417	Abi2	1.95608945380015e-13	-0.352441362684821	0.966	0.946	7.86602252056653e-09	NO	NA	NA
1418	Mcm3	1.98464534445164e-13	2.87435426737746	0.196	0.007	7.9808543236434e-09	DIFF	Mcm3	NA
1419	Dock7	2.03090202047672e-13	-0.484166135480296	0.941	0.914	8.16686629494303e-09	NO	NA	NA
1420	Vasp	2.0487135225191e-13	2.0142226171306	0.676	0.2	8.23849168810605e-09	NO	NA	NA
1421	Adam23	2.10800179497185e-13	-0.583834909288877	0.908	0.908	8.47690761812032e-09	NO	NA	NA
1422	Akap6	2.11522267047824e-13	-0.401814329668413	0.971	0.95	8.50594492479416e-09	NO	NA	NA
1423	Tenm2	2.12883872004635e-13	-0.423793356223674	0.984	0.964	8.56069914492238e-09	NO	NA	NA
1424	Cnot10	2.13312570819498e-13	-0.477454546666606	0.921	0.867	8.57793841036447e-09	NO	NA	NA
1425	Slc25a27	2.20705837353863e-13	-0.607256125153717	0.82	0.82	8.87524383751088e-09	NO	NA	NA
1426	Kcnh7	2.21357125709876e-13	-0.69290977985283	0.946	0.941	8.90143409617124e-09	NO	NA	NA
1427	Pnrc1	2.24405985657798e-13	1.51435569594616	0.937	0.559	9.02403790125704e-09	NO	NA	NA
1428	Sipa1l1	2.26671937743253e-13	-0.341257366768528	0.955	0.926	9.11515863246945e-09	NO	NA	NA
1429	Padi2	2.33444881756548e-13	2.23309033629976	0.529	0.126	9.38751903007608e-09	NO	NA	NA
1430	Las1l	2.33964950673989e-13	-0.607509795560064	0.885	0.791	9.40843256145311e-09	NO	NA	NA
1431	Ccnt2	2.4021906033791e-13	-0.629708883551238	0.851	0.818	9.65992907336836e-09	NO	NA	NA
1432	Hs6st3	2.52576047307484e-13	-1.23671704669272	0.739	0.786	1.01568405903758e-08	NO	NA	NA
1433	Lsm7	2.53798650862779e-13	-0.453493149198217	0.935	0.8	1.0206005147145e-08	NO	NA	NA
1434	Ckmt1	2.54520339333915e-13	-0.587673060543187	0.899	0.876	1.02350264056347e-08	NO	NA	NA
1435	Kdm4c	2.65247993666186e-13	-0.524790296765444	0.917	0.863	1.06664175692983e-08	NO	NA	NA
1436	Tmem161b	2.77328362336148e-13	-0.538367121991479	0.912	0.894	1.11522054346235e-08	NO	NA	NA
1437	Kmt2a	2.79002317713269e-13	-0.295259850771321	0.971	0.948	1.12195202022037e-08	NO	NA	NA
1438	Dok6	2.82337433648836e-13	-0.673320030501966	0.887	0.827	1.13536352193206e-08	NO	NA	NA
1439	Junb	2.95798458333737e-13	1.47689010317571	0.966	0.804	1.18949434049746e-08	NO	NA	NA
1440	Igf1	2.9838132049941e-13	-1.30050194694442	0.658	0.687	1.19988080412428e-08	NO	NA	NA
1441	Sulf2	3.00452639848379e-13	-0.601207979818323	0.847	0.829	1.20821020062229e-08	NO	NA	NA
1442	Gbf1	3.09866852986967e-13	-0.396838067097884	0.971	0.935	1.24606757591649e-08	NO	NA	NA
1443	E230029C05Rik	3.15605277197577e-13	2.20606177603926	0.655	0.117	1.26914350119461e-08	NO	NA	NA
1444	Gm5835	3.16125940532575e-13	0.60282892151467	0.597	0.268	1.27123724466364e-08	NO	NA	NA
1445	Wbp5	3.21942009094244e-13	-0.392661600822419	0.944	0.892	1.29462540117068e-08	NO	NA	NA
1446	Iqsec1	3.27075495238227e-13	-0.403059934850591	0.98	0.962	1.31526868900148e-08	NO	NA	NA
1447	Ambra1	3.28061711944308e-13	-0.379626887053588	0.959	0.935	1.31923456224165e-08	NO	NA	NA
1448	Rbfox3	3.31755112750191e-13	-0.333195354369344	0.966	0.946	1.33408683490234e-08	NO	NA	NA
1449	Mast2	3.41953146760143e-13	-0.40094248787199	0.968	0.921	1.37509618906656e-08	NO	NA	NA
1450	Tmem246	3.43347088433021e-13	-0.680533934818846	0.818	0.809	1.38070164671571e-08	NO	NA	NA
1451	Slc25a14	3.43541278226712e-13	-0.92196984123118	0.707	0.707	1.38148254213308e-08	NO	NA	NA
1452	Tacc2	3.47236251105552e-13	-0.725498720109137	0.858	0.806	1.39634113657075e-08	NO	NA	NA
1453	Rps6kb2	3.75402618981885e-13	-0.664320672389538	0.782	0.788	1.50960655171186e-08	NO	NA	NA
1454	Edem1	3.78445853951617e-13	1.7542532841572	0.869	0.577	1.52184431249564e-08	NO	NA	NA
1455	Cmtm5	3.93250897583612e-13	2.18499078740572	0.595	0.273	1.58137983445298e-08	NO	NA	NA
1456	Atrn	3.94626087836677e-13	-0.445747164191484	0.941	0.865	1.58690988701763e-08	NO	NA	NA
1457	Wasf2	3.98790903366311e-13	1.69557207776001	0.917	0.444	1.60365785970695e-08	NO	NA	NA
1458	Fnbp1l	3.9917536167624e-13	-0.508736965943078	0.926	0.892	1.60520388190867e-08	NO	NA	NA
1459	Eva1b	3.99307872804681e-13	2.08356471663913	0.23	0.025	1.60573674890946e-08	NO	NA	NA
1460	Adarb1	3.99635790421827e-13	-0.537315302742598	0.935	0.89	1.60705540402329e-08	NO	NA	NA
1461	Tbce	4.13564321337042e-13	-0.578970324126628	0.903	0.84	1.66306620539265e-08	NO	NA	NA
1462	Lrrfip1	4.28834197257591e-13	-0.243474210990104	0.977	0.93	1.72447095743195e-08	NO	NA	NA
1463	Agtpbp1	4.31160271840546e-13	-0.394187197158454	0.95	0.901	1.73382480115239e-08	NO	NA	NA
1464	Rfx7	4.32356601077354e-13	-0.439615620407876	0.941	0.899	1.73863559991236e-08	NO	NA	NA
1465	Zfp2	4.40949066222234e-13	-0.865681419273893	0.676	0.631	1.77318847999947e-08	NO	NA	NA
1466	Rimbp2	4.52961701238043e-13	-0.550746272082715	0.912	0.856	1.82149488918854e-08	NO	NA	NA
1467	Higd1a	4.56578581844871e-13	-0.348060333954985	0.957	0.887	1.83603945117278e-08	NO	NA	NA
1468	Arhgef7	4.59846375678789e-13	-0.504226508145312	0.914	0.858	1.84918023051711e-08	NO	NA	NA
1469	Fam19a5	4.64673257174622e-13	-0.579394497360753	0.903	0.838	1.86859056907631e-08	NO	NA	NA
1470	9330159F19Rik	4.72152362969402e-13	-0.533672891274161	0.917	0.856	1.89866629720885e-08	NO	NA	NA
1471	Tgm2	4.83302665140411e-13	2.47243909179271	0.613	0.187	1.94350500732914e-08	NO	NA	NA
1472	Slc35g2	5.06525516199841e-13	-0.831531960488865	0.689	0.682	2.03689105829442e-08	NO	NA	NA
1473	Ttll7	5.07305129918233e-13	-0.402940375332597	0.955	0.899	2.04002611894019e-08	NO	NA	NA
1474	Arid4b	5.0941624055326e-13	-0.333998638011556	0.98	0.944	2.04851552813683e-08	NO	NA	NA
1475	Zc3h3	5.09430449965663e-13	-0.792537262836145	0.678	0.694	2.04857266844692e-08	NO	NA	NA
1476	Fnbp4	5.17925374331694e-13	-0.56872371347204	0.89	0.827	2.08273330780004e-08	NO	NA	NA
1477	Dpp10	5.22518204362388e-13	-0.498727846934505	0.973	0.966	2.10120245520247e-08	NO	NA	NA
1478	Ptpn5	5.2793619403587e-13	-0.662551721867812	0.854	0.768	2.12298981707644e-08	NO	NA	NA
1479	Rpl30	5.308271029743e-13	1.27507860476774	0.998	0.836	2.13461502919055e-08	NO	NA	NA
1480	Necap1	5.37878183892822e-13	-0.568793563827645	0.869	0.84	2.16296954088821e-08	NO	NA	NA
1481	Ccni	5.3881013779562e-13	1.30840977071267	0.973	0.822	2.16671720711753e-08	NO	NA	NA
1482	Csnk1a1	5.40693025700697e-13	-0.213195573289092	0.995	0.962	2.17428886425021e-08	NO	NA	NA
1483	Prkar1a	5.41824086435705e-13	-0.173716193111575	0.995	0.971	2.1788371987839e-08	NO	NA	NA
1484	Ptprd	5.54829242601456e-13	-0.752464269529973	0.973	0.962	2.23113483327324e-08	NO	NA	NA
1485	Svop	5.60183160287089e-13	-0.632976076200549	0.874	0.827	2.25266454246247e-08	NO	NA	NA
1486	Gpatch8	5.66523472974572e-13	-0.362360253179721	0.977	0.937	2.27816084187264e-08	NO	NA	NA
1487	Phf20l1	5.83500899310142e-13	-0.35345322188746	0.968	0.919	2.34643216639587e-08	NO	NA	NA
1488	Rabl2	5.91462858748627e-13	-0.702730330663329	0.818	0.793	2.37844959388585e-08	NO	NA	NA
1489	Gm32710	6.03390678745544e-13	-0.973430279596098	0.516	0.568	2.42641493643945e-08	NO	NA	NA
1490	Cd63-ps	6.29534972999784e-13	0.837391295812412	0.615	0.232	2.53154898692403e-08	NO	NA	NA
1491	Atcay	6.35634087185754e-13	-0.607341879783665	0.908	0.845	2.55607535480007e-08	NO	NA	NA
1492	Cacna1c	6.46060756268495e-13	-0.450042516895037	0.962	0.926	2.5980041191825e-08	NO	NA	NA
1493	Celf2	6.52773646601472e-13	-0.243051706772759	1	0.998	2.6249986650785e-08	NO	NA	NA
1494	Pla2g4e	6.53416318287602e-13	-1.03241786204673	0.592	0.595	2.62758304072993e-08	NO	NA	NA
1495	Zfp804a	6.54928206178521e-13	-0.948855068853156	0.788	0.818	2.63366279550568e-08	NO	NA	NA
1496	Mbtps2	6.66985115590655e-13	-0.846050709676551	0.743	0.7	2.6821472453247e-08	NO	NA	NA
1497	Ccdc88a	6.69147496067021e-13	-0.26083654577991	0.975	0.941	2.69084282593431e-08	NO	NA	NA
1498	Peg13	6.69160499595032e-13	-0.683792736045255	0.811	0.741	2.6908951170215e-08	NO	NA	NA
1499	Fam134a	6.81480687910337e-13	-0.591237632907736	0.883	0.815	2.74043829029384e-08	NO	NA	NA
1500	Rit2	6.85819938621686e-13	-0.606076840963484	0.883	0.849	2.75788771917938e-08	NO	NA	NA
1501	Gm29868	6.86400005477865e-13	2.54725133498877	0.209	0.018	2.76022034202814e-08	DIFF	Gm29868	NA
1502	Brwd1	6.90048414522182e-13	-0.302821394058577	0.973	0.935	2.77489168931805e-08	NO	NA	NA
1503	A830018L16Rik	7.14094951930809e-13	-0.689321683205347	0.876	0.908	2.87159003019936e-08	NO	NA	NA
1504	Ppib	7.14563944374017e-13	-0.349680738105556	0.966	0.86	2.87347598951123e-08	NO	NA	NA
1505	Wdr7	7.19251056302049e-13	-0.374312232777497	0.926	0.872	2.89232427270743e-08	NO	NA	NA
1506	Kcnip1	7.30502423823976e-13	-0.481670032178904	0.935	0.939	2.93756939692335e-08	NO	NA	NA
1507	Atp6v1d	7.39208629167711e-13	-0.250475532069484	0.991	0.964	2.97257966047211e-08	NO	NA	NA
1508	Lppr3	7.43133639749809e-13	-0.914894472120339	0.694	0.707	2.9883633055259e-08	NO	NA	NA
1509	Emc7	7.49351760663889e-13	-0.423509108328529	0.928	0.881	3.0133682351577e-08	NO	NA	NA
1510	Zmym6	7.57934081211404e-13	-0.790431789735458	0.797	0.741	3.04788032077542e-08	NO	NA	NA
1511	Cpeb2	7.67505667889599e-13	-0.735044379141256	0.831	0.786	3.08637054228444e-08	NO	NA	NA
1512	Mycbp2	7.69575560224224e-13	-0.220784600136945	0.993	0.962	3.09469420032967e-08	NO	NA	NA
1513	Cstf2	7.77328093399522e-13	-0.767067384388715	0.782	0.745	3.1258694619875e-08	NO	NA	NA
1514	Rpl21-ps3	7.7967343291754e-13	0.693302844661938	0.464	0.124	3.1353007757913e-08	NO	NA	NA
1515	Rps27l	7.85199595204688e-13	1.69015894654552	0.919	0.392	3.15752313219661e-08	NO	NA	NA
1516	Chrm3	7.88926506306087e-13	-0.60911593685786	0.948	0.923	3.17251015980867e-08	NO	NA	NA
1517	Wdr33	7.98711755218425e-13	-0.404140761212553	0.953	0.923	3.21185958125985e-08	NO	NA	NA
1518	Creld1	8.29905679803824e-13	-0.725347329429598	0.797	0.768	3.33729971019512e-08	NO	NA	NA
1519	Grin1os	8.31105790393789e-13	-0.609675250246444	0.509	0.599	3.34212571491054e-08	NO	NA	NA
1520	Gnl2	8.47500442623007e-13	-0.64861885575722	0.869	0.842	3.4080535299199e-08	NO	NA	NA
1521	Tuba1a	8.70137634256203e-13	-0.124721843105059	0.998	0.98	3.49908446863447e-08	NO	NA	NA
1522	Mcf2l	8.79011618026675e-13	-0.57772242897134	0.899	0.845	3.53476941957067e-08	NO	NA	NA
1523	Ddx26b	9.23168140448692e-13	-0.629940263142236	0.905	0.831	3.71233604318633e-08	NO	NA	NA
1524	Nfkbiz	9.23663925272953e-13	2.03626912451976	0.836	0.455	3.71432974270012e-08	NO	NA	NA
1525	Bclaf1	9.27665462550203e-13	-0.294858867574918	0.968	0.939	3.73042112455313e-08	NO	NA	NA
1526	Clpp	9.37172517828158e-13	-0.314162460349736	0.959	0.912	3.76865184594237e-08	NO	NA	NA
1527	Ddhd1	9.4906762578868e-13	-0.574156670076416	0.899	0.82	3.81648564358402e-08	NO	NA	NA
1528	Dbn1	9.49849138592626e-13	-0.544145679365288	0.926	0.847	3.81962834102253e-08	NO	NA	NA
1529	Tmem132b	9.56776980707682e-13	-0.396717206951565	0.941	0.921	3.8474872725198e-08	NO	NA	NA
1530	Gria1	9.677510398304e-13	-0.343207845511552	0.984	0.973	3.89161725646999e-08	NO	NA	NA
1531	Pdxp	9.74937844667103e-13	-0.535365797065748	0.856	0.777	3.92051755475982e-08	NO	NA	NA
1532	Cntn4	9.75272411185497e-13	-0.651180461915892	0.937	0.905	3.92186294710024e-08	NO	NA	NA
1533	Fam65b	9.89057155240822e-13	-0.493778748368505	0.928	0.885	3.97729553836992e-08	NO	NA	NA
1534	Klf12	9.8907436789486e-13	-0.445855041437008	0.953	0.914	3.9773647556156e-08	NO	NA	NA
1535	Dlgap2	1.03411562350544e-12	-0.333507047419642	0.98	0.964	4.15848915680243e-08	NO	NA	NA
1536	Gltscr1l	1.05409414150895e-12	-0.419430687335024	0.953	0.912	4.23882877124995e-08	NO	NA	NA
1537	Ube2e2	1.08534231460693e-12	-0.318487808830161	0.964	0.939	4.36448704972886e-08	NO	NA	NA
1538	Ccdc92	1.13175004641215e-12	-0.671709589120181	0.82	0.802	4.55110646163717e-08	NO	NA	NA
1539	Bbs5	1.15509298156822e-12	-0.704996654968197	0.752	0.75	4.6449754067803e-08	NO	NA	NA
1540	Erbb4	1.18091982378592e-12	-0.655495066613341	0.935	0.957	4.74883288739033e-08	NO	NA	NA
1541	Cd302	1.19517558901785e-12	1.92880545799017	0.784	0.338	4.80615959611747e-08	NO	NA	NA
1542	Ewsr1	1.20750308970527e-12	-0.25465671108253	0.984	0.957	4.85573217463179e-08	NO	NA	NA
1543	Mtus2	1.23845335741161e-12	-0.412926449136161	0.944	0.93	4.98019248615931e-08	NO	NA	NA
1544	Auh	1.25123430160116e-12	-0.599950445558698	0.851	0.809	5.03158849702875e-08	NO	NA	NA
1545	Erc1	1.27786398570645e-12	-0.454961865565298	0.948	0.901	5.13867444572134e-08	NO	NA	NA
1546	Mapre2	1.28439929342489e-12	-0.319035216006876	0.975	0.946	5.16495487864953e-08	NO	NA	NA
1547	Timm9	1.29408723027889e-12	-0.508379187483916	0.894	0.818	5.20391297912051e-08	NO	NA	NA
1548	Ermap	1.29509773599094e-12	1.69458699189565	0.221	0.106	5.20797652574038e-08	NO	NA	NA
1549	Stk32b	1.30068133365478e-12	-0.353291260101054	0.91	0.937	5.23042984702599e-08	NO	NA	NA
1550	Vezt	1.307321986721e-12	-0.549803056078501	0.899	0.851	5.25713390520118e-08	NO	NA	NA
1551	Phyhipl	1.32683563874352e-12	-0.331437669553077	0.946	0.892	5.3356041540793e-08	NO	NA	NA
1552	Vps8	1.34191661019006e-12	-0.510219942488136	0.986	0.968	5.3962492645573e-08	NO	NA	NA
1553	Ptgs1	1.34450443984944e-12	1.93516312247812	0.899	0.34	5.40665570396655e-08	NO	NA	NA
1554	Ptbp2	1.350068930428e-12	-0.347885421375978	0.941	0.878	5.42903218993012e-08	NO	NA	NA
1555	Adcy8	1.39126772344697e-12	-0.686532586672668	0.836	0.791	5.59470489629729e-08	NO	NA	NA
1556	Tapbp	1.45581950773141e-12	1.84215525675496	0.806	0.394	5.85428698644032e-08	NO	NA	NA
1557	Leng8	1.46848603708537e-12	-0.648540348405789	0.822	0.788	5.90522290093141e-08	NO	NA	NA
1558	Cltb	1.47604500100692e-12	-0.236916338054893	0.975	0.919	5.93561976254912e-08	NO	NA	NA
1559	Whsc1l1	1.47950212740871e-12	-0.387661420903712	0.962	0.912	5.94952190494864e-08	NO	NA	NA
1560	Dalrd3	1.504761589311e-12	-0.612153228819098	0.822	0.745	6.05109777909632e-08	NO	NA	NA
1561	Scamp1	1.51117526388556e-12	-0.42101336268076	0.948	0.881	6.076889088663e-08	NO	NA	NA
1562	Swap70	1.53650241728921e-12	1.90702850078865	0.712	0.419	6.17873717064511e-08	NO	NA	NA
1563	Gm31322	1.56044609736442e-12	-0.649989391107331	0.894	0.865	6.27502189133155e-08	NO	NA	NA
1564	A230057D06Rik	1.60102461306922e-12	-0.357538158903411	0.95	0.937	6.43820027653527e-08	NO	NA	NA
1565	Dlc1	1.60630012526261e-12	-0.535450400719146	0.899	0.892	6.45941469371852e-08	NO	NA	NA
1566	Cdc42bpa	1.6386183541819e-12	-0.322402171798651	0.977	0.932	6.58937598767169e-08	NO	NA	NA
1567	Plcb4	1.6611650186072e-12	-0.573647302006311	0.863	0.863	6.68004288932512e-08	NO	NA	NA
1568	Nars	1.66316404976563e-12	-0.249500464077018	0.986	0.962	6.68808159332254e-08	NO	NA	NA
1569	Dhdds	1.68719992174268e-12	-0.566013262835949	0.887	0.836	6.78473704530383e-08	NO	NA	NA
1570	Cdip1	1.69959541115602e-12	-0.302012966156735	0.975	0.923	6.83458302688171e-08	NO	NA	NA
1571	Stox2	1.72411135656339e-12	-0.319213587860748	0.968	0.937	6.93316899814836e-08	NO	NA	NA
1572	Crebzf	1.74524615094338e-12	-0.682491666029826	0.856	0.784	7.01815834678863e-08	NO	NA	NA
1573	Kmt2e	1.76005433968779e-12	-0.227376982862993	0.984	0.966	7.07770651618651e-08	NO	NA	NA
1574	Ttc4	1.76230133016515e-12	-0.597158732041317	0.874	0.788	7.08674233899312e-08	NO	NA	NA
1575	4930506M07Rik	1.78176570141069e-12	-0.531828657015431	0.878	0.854	7.16501441508282e-08	NO	NA	NA
1576	Atp6v0c-ps2	1.78544888373182e-12	-0.122711523431193	0.939	0.955	7.17982559615075e-08	NO	NA	NA
1577	Fam92a	1.87151053010137e-12	-0.538568631087165	0.885	0.813	7.52590529469662e-08	NO	NA	NA
1578	Mast1	1.88964553531096e-12	-0.467301584449739	0.899	0.838	7.59883159114598e-08	NO	NA	NA
1579	Cds2	1.92543329843584e-12	-0.377080790076747	0.953	0.878	7.74274492300004e-08	NO	NA	NA
1580	Pja1	1.95498670321031e-12	-0.513595371628782	0.932	0.872	7.8615880296196e-08	NO	NA	NA
1581	Robo1	1.9791041295106e-12	-0.361086087149101	1	1	7.95857143600096e-08	NO	NA	NA
1582	Gm11361	1.9815322750151e-12	0.603405105674621	0.518	0.185	7.96833573751821e-08	NO	NA	NA
1583	Samd12	1.9962274679343e-12	-0.444526549763624	0.932	0.903	8.02742951680421e-08	NO	NA	NA
1584	Itpripl1	2.00501541010518e-12	2.19145816299195	0.225	0.018	8.06276846865597e-08	NO	NA	NA
1585	Raf1	2.0283346448766e-12	-0.481158596826905	0.901	0.867	8.15654210744225e-08	NO	NA	NA
1586	Tnfrsf17	2.03446076580805e-12	2.12760643913758	0.2	0.018	8.18117707754392e-08	NO	NA	NA
1587	Cnot3	2.08030466250993e-12	-0.678251691397485	0.849	0.768	8.36552913935119e-08	NO	NA	NA
1588	Exoc4	2.08555446169726e-12	-0.366281595100146	0.966	0.944	8.3866401568232e-08	NO	NA	NA
1589	Tial1	2.08942722887428e-12	-0.464890332068625	0.944	0.894	8.40221371547213e-08	NO	NA	NA
1590	Ocrl	2.09363169818786e-12	-0.662737206339671	0.863	0.793	8.41912114792286e-08	NO	NA	NA
1591	Gm10060	2.12283131643952e-12	-0.346158311359796	0.568	0.655	8.53654157279824e-08	NO	NA	NA
1592	Vps41	2.19087598576046e-12	-0.364103087927099	0.957	0.872	8.81016960153855e-08	NO	NA	NA
1593	Chd5	2.22027327212603e-12	-0.281104289020903	0.968	0.93	8.92838490920042e-08	NO	NA	NA
1594	Zcchc12	2.22367026525366e-12	-0.913273236112546	0.748	0.743	8.94204523766453e-08	NO	NA	NA
1595	Nceh1	2.24958532537025e-12	-0.574222448460393	0.887	0.838	9.04625746891139e-08	NO	NA	NA
1596	Atg13	2.25182260316726e-12	-0.510717415414259	0.82	0.73	9.0552542341165e-08	NO	NA	NA
1597	Kcnq2	2.26426095680687e-12	-0.440795490575612	0.939	0.905	9.10527258560748e-08	NO	NA	NA
1598	Prdx1	2.27294724564084e-12	1.41652256607921	0.971	0.682	9.1402027588955e-08	NO	NA	NA
1599	Fez2	2.31558231988101e-12	1.67177064341934	0.887	0.369	9.3116511829375e-08	NO	NA	NA
1600	Ppp3cb	2.37020046859251e-12	-0.373560863302685	0.944	0.878	9.53128714435106e-08	NO	NA	NA
1601	Ptchd4	2.37453800809681e-12	-0.553800354819544	0.869	0.878	9.54872969195972e-08	NO	NA	NA
1602	Calm2	2.43795748069097e-12	-0.0936697621328779	1	1	9.80375841710258e-08	NO	NA	NA
1603	Unc13a	2.49177898358538e-12	-0.479358041692781	0.941	0.919	1.00201908266919e-07	NO	NA	NA
1604	Csmd1	2.49705359473234e-12	-0.358031567808132	0.98	0.984	1.00414016204972e-07	NO	NA	NA
1605	Tango2	2.5538611857662e-12	-0.340680481702585	0.944	0.89	1.02698419863216e-07	NO	NA	NA
1606	Sema6b	2.57698329787784e-12	-0.891317233201932	0.588	0.568	1.03628229357562e-07	NO	NA	NA
1607	Atp2b1	2.63464685401453e-12	-0.287322666271526	0.989	0.962	1.05947053940486e-07	NO	NA	NA
1608	Ppp1r12a	2.6346521393842e-12	-0.281534396529719	0.982	0.939	1.05947266481057e-07	NO	NA	NA
1609	Rmdn1	2.66878817656245e-12	-0.407547654495006	0.912	0.872	1.07319978944106e-07	NO	NA	NA
1610	Mapk8ip3	2.70889179948659e-12	-0.353083412453398	0.968	0.892	1.08932665932754e-07	NO	NA	NA
1611	Arxes2	2.78182308945175e-12	-0.770127153118449	0.696	0.691	1.11865451896123e-07	NO	NA	NA
1612	Pld3	2.7860873363615e-12	-0.354179258615716	0.966	0.899	1.12036930057105e-07	NO	NA	NA
1613	Ehbp1	2.83443166889447e-12	-0.4819434538165	0.932	0.908	1.13981000701253e-07	NO	NA	NA
1614	Lrfn5	2.86564154305225e-12	-0.422852328884488	0.964	0.928	1.1523604337076e-07	NO	NA	NA
1615	Porcn	2.87543678188937e-12	-0.713395302878361	0.768	0.725	1.15629939310117e-07	NO	NA	NA
1616	Stmn4	2.89692660911157e-12	-0.407514379168283	0.935	0.878	1.16494109732203e-07	NO	NA	NA
1617	Lrpap1	2.90946356440882e-12	-0.41938693667875	0.95	0.89	1.16998258315572e-07	NO	NA	NA
1618	Gng12	2.92608662968228e-12	1.76972599123311	0.833	0.401	1.17666721639413e-07	NO	NA	NA
1619	Ap2a2	2.93325851634472e-12	-0.395908763648134	0.971	0.905	1.1795512471777e-07	NO	NA	NA
1620	Magi3	2.95900935686382e-12	-0.621489823694616	0.917	0.845	1.18990643267565e-07	NO	NA	NA
1621	Atad3a	2.99918447767098e-12	-0.666713133680642	0.811	0.764	1.20606205400583e-07	NO	NA	NA
1622	Omg	3.00710446711034e-12	-0.768527386941941	0.809	0.788	1.20924691935908e-07	NO	NA	NA
1623	Fam126b	3.10969143495801e-12	-0.496140713012942	0.921	0.856	1.25050021673967e-07	NO	NA	NA
1624	Dapk1	3.15890640606338e-12	-0.538429337358286	0.919	0.908	1.27029103307027e-07	NO	NA	NA
1625	Arhgap11a	3.18069428985001e-12	2.83444858293988	0.223	0.02	1.27905259477739e-07	DIFF	Arhgap11a	NA
1626	Atp5a1	3.31317538065365e-12	-0.100376992564525	0.995	0.986	1.33232721582225e-07	NO	NA	NA
1627	Grin2a	3.32525101903498e-12	-0.657159192943961	0.905	0.878	1.33718319228454e-07	NO	NA	NA
1628	5330434G04Rik	3.34079088922799e-12	-0.557948374519497	0.863	0.86	1.34343224028525e-07	NO	NA	NA
1629	Agk	3.46464251350934e-12	-0.762200119732994	0.784	0.736	1.39323669395751e-07	NO	NA	NA
1630	Pcmtd2	3.46626450414277e-12	-0.646865293196753	0.856	0.793	1.39388894505093e-07	NO	NA	NA
1631	Mapk8	3.46814036416359e-12	-0.385242666905153	0.919	0.867	1.39464328464111e-07	NO	NA	NA
1632	Pcca	3.46879806589839e-12	-0.441525336683999	0.903	0.856	1.39490776623972e-07	NO	NA	NA
1633	Fam173a	3.47199302267825e-12	-0.371256522711818	0.932	0.847	1.39619255420961e-07	NO	NA	NA
1634	Agrn	3.50574606235792e-12	-0.647477321306404	0.838	0.782	1.40976566405599e-07	NO	NA	NA
1635	Adipor1	3.53202302118756e-12	1.45614505700843	0.964	0.651	1.42033241751015e-07	NO	NA	NA
1636	Clip3	3.61308221930638e-12	-0.429310524319466	0.946	0.91	1.45292875284968e-07	NO	NA	NA
1637	Syt4	3.65327021812012e-12	-0.553858037886722	0.926	0.894	1.46908955281265e-07	NO	NA	NA
1638	Tcerg1	3.68588191960331e-12	-0.491621775194605	0.919	0.869	1.48220369633008e-07	NO	NA	NA
1639	Sez6	3.69436276564469e-12	-1.14465699427334	0.813	0.75	1.4856140989487e-07	NO	NA	NA
1640	Myef2	3.72317290141764e-12	-0.410593084509399	0.919	0.89	1.49719951884708e-07	NO	NA	NA
1641	Kif5c	3.73565306649025e-12	-0.169808917812654	0.986	0.939	1.50221816762773e-07	NO	NA	NA
1642	Kdm6b	3.74389729913561e-12	1.38146199550812	0.914	0.703	1.5055334209014e-07	NO	NA	NA
1643	Zfr2	3.81674188886461e-12	-0.681668908995004	0.793	0.716	1.53482641576912e-07	NO	NA	NA
1644	Psme2	3.85801402596331e-12	1.54323502519757	0.908	0.421	1.55142318026062e-07	NO	NA	NA
1645	Mdh2	3.88642983910726e-12	-0.197824813549896	0.991	0.957	1.5628500312002e-07	NO	NA	NA
1646	Rere	3.90640711859002e-12	-0.301820729093725	0.993	0.977	1.5708834945986e-07	NO	NA	NA
1647	Rbfox1	3.90993186650503e-12	-0.368088939070919	0.991	0.977	1.57230090147767e-07	NO	NA	NA
1648	Trim25	3.91379537890336e-12	1.61203074391933	0.277	0.176	1.57385453571841e-07	NO	NA	NA
1649	Eprs	3.98897811672391e-12	-0.348006613529233	0.957	0.917	1.60408777007819e-07	NO	NA	NA
1650	Gpcpd1	4.02442358225571e-12	-0.569630673284384	0.921	0.851	1.61834145513249e-07	NO	NA	NA
1651	Pten	4.0612063949754e-12	-0.277817139097737	0.964	0.928	1.63313292761146e-07	NO	NA	NA
1652	Rpl19	4.09798088238653e-12	1.08837432544054	0.998	0.878	1.6479210522341e-07	NO	NA	NA
1653	Hmg20a	4.18479857298468e-12	-0.533921339366253	0.867	0.818	1.68283305015433e-07	NO	NA	NA
1654	Prdx6	4.23873812898373e-12	1.39337765039467	0.948	0.727	1.70452376380823e-07	NO	NA	NA
1655	R3hdm1	4.27978729002682e-12	-0.289953841743031	0.973	0.962	1.72103086293849e-07	NO	NA	NA
1656	Pcgf6	4.31837592723082e-12	-0.679578112008686	0.777	0.739	1.73654851161733e-07	NO	NA	NA
1657	Ptprg	4.34950523293819e-12	-0.422524322586796	0.973	0.968	1.74906653932144e-07	NO	NA	NA
1658	Rmnd1	4.35180204262959e-12	-0.690797074252955	0.813	0.748	1.74999015540264e-07	NO	NA	NA
1659	Gm21092	4.38768169428275e-12	-0.311307614807942	0.883	0.856	1.76441843972192e-07	NO	NA	NA
1660	Alcam	4.40570941118941e-12	-0.957228068871337	0.802	0.766	1.7716679255216e-07	NO	NA	NA
1661	Tubb3	4.42235604139022e-12	-0.520305187699954	0.903	0.869	1.77836203492425e-07	NO	NA	NA
1662	1500011B03Rik	4.44074929411682e-12	-0.526725824065733	0.856	0.797	1.7857585136432e-07	NO	NA	NA
1663	Herc1	4.46100268946098e-12	-0.334492381613552	0.975	0.968	1.79390301151294e-07	NO	NA	NA
1664	A530058N18Rik	4.54907176970418e-12	-0.753289038456796	0.732	0.718	1.82931823075114e-07	NO	NA	NA
1665	Ppp3r1	4.6408436943721e-12	-0.289762955043404	0.939	0.917	1.86622247481785e-07	NO	NA	NA
1666	Rb1cc1	4.70173123956371e-12	-0.356241771135613	0.946	0.887	1.89070718336575e-07	NO	NA	NA
1667	Rnf112	4.76715843378075e-12	-0.634965542941873	0.878	0.773	1.91701742097625e-07	NO	NA	NA
1668	Apoo	4.83173007811832e-12	-0.482716370902867	0.856	0.777	1.94298361631372e-07	NO	NA	NA
1669	Gars	4.87424826091006e-12	-0.513466814487012	0.935	0.885	1.96008145315976e-07	NO	NA	NA
1670	Sox2ot	4.987357399089e-12	-0.735934876796589	0.815	0.804	2.00556603089566e-07	NO	NA	NA
1671	Ptbp3	5.02838541788981e-12	1.87933736262187	0.793	0.403	2.02206462809603e-07	NO	NA	NA
1672	Rnf157	5.22051377447302e-12	-0.328050186695327	0.968	0.928	2.09932520412883e-07	NO	NA	NA
1673	Birc6	5.25695459193996e-12	-0.284442344871087	0.966	0.939	2.11397915005682e-07	NO	NA	NA
1674	Nrcam	5.29335842418552e-12	-0.43272066445352	0.959	0.93	2.12861822311772e-07	NO	NA	NA
1675	Pxk	5.29918100449788e-12	-0.372565461467011	0.971	0.912	2.13095965733873e-07	NO	NA	NA
1676	Ric8b	5.37475352274268e-12	-0.573904878213773	0.876	0.849	2.16134963410051e-07	NO	NA	NA
1677	Macf1	5.52188137602421e-12	-0.212645375352055	0.991	0.971	2.22051415774061e-07	NO	NA	NA
1678	Clcn4-2	5.53392999700328e-12	-0.37856043034173	0.964	0.926	2.22535926969493e-07	NO	NA	NA
1679	Acsbg1	5.53466077092481e-12	1.73171168491593	0.782	0.453	2.22565313581199e-07	NO	NA	NA
1680	Fam220a	5.6391118752767e-12	-0.698142017300587	0.734	0.685	2.26765605840502e-07	NO	NA	NA
1681	9330182L06Rik	5.65489894404201e-12	-0.648314870761739	0.858	0.759	2.27400451236761e-07	NO	NA	NA
1682	Fam49a	5.71755546199971e-12	-0.471252126585701	0.928	0.903	2.29920057793394e-07	NO	NA	NA
1683	Rusc1	5.779263866128e-12	-0.49208200097254	0.874	0.838	2.32401537848605e-07	NO	NA	NA
1684	Chka	5.83116952779994e-12	-0.3865688868451	0.946	0.908	2.34488820221419e-07	NO	NA	NA
1685	Grid1	5.84259725827559e-12	-0.612680569767642	0.912	0.885	2.34948363547036e-07	NO	NA	NA
1686	Wwox	5.9840941592806e-12	-0.403172721529344	0.973	0.944	2.40638378427151e-07	NO	NA	NA
1687	Bmp2k	5.99840129476955e-12	1.68889968800367	0.822	0.475	2.41213711266568e-07	NO	NA	NA
1688	Cxx1a	6.01733712033386e-12	-0.430210225768611	0.788	0.739	2.41975177619985e-07	NO	NA	NA
1689	Chpf	6.19510999465971e-12	-0.759401852930247	0.793	0.732	2.49123958215251e-07	NO	NA	NA
1690	Arhgef3	6.30312957246828e-12	-0.754082907848209	0.845	0.764	2.53467749497667e-07	NO	NA	NA
1691	4930570E03Rik	6.36202628671823e-12	-0.325279304387	0.734	0.793	2.558361630678e-07	NO	NA	NA
1692	Purg	6.40349372030423e-12	-0.56675529454784	0.887	0.86	2.57503692974594e-07	NO	NA	NA
1693	Nrxn2	6.44356659976154e-12	-0.37116005698462	0.973	0.93	2.59115143676211e-07	NO	NA	NA
1694	Nudcd3	6.45607319502372e-12	-0.378676836319577	0.946	0.908	2.59618071391489e-07	NO	NA	NA
1695	Jakmip2	6.51426496292223e-12	-0.387450408508039	0.964	0.962	2.61958136953992e-07	NO	NA	NA
1696	Pcp4l1	6.6799051454215e-12	-0.786859824759632	0.786	0.732	2.68619025612835e-07	NO	NA	NA
1697	Fto	6.71544644413038e-12	-0.267142275148112	0.975	0.95	2.70048247857815e-07	NO	NA	NA
1698	Fam169a	6.86957099128577e-12	-0.514573172829758	0.966	0.84	2.76246058272575e-07	NO	NA	NA
1699	Rbm33	6.98775387113827e-12	-0.49314396813288	0.905	0.836	2.80998546420083e-07	NO	NA	NA
1700	2310061I04Rik	7.11413080849899e-12	-0.616201190944871	0.824	0.777	2.8608054220217e-07	NO	NA	NA
1701	Coro2b	7.13763276568175e-12	-0.500926265030579	0.885	0.831	2.8702562640636e-07	NO	NA	NA
1702	Fmo5	7.17141561097284e-12	2.40406124481659	0.18	0.023	2.88384135964051e-07	NO	NA	NA
1703	Grid2	7.34093807103459e-12	-0.594322373650702	0.971	0.962	2.95201142650514e-07	NO	NA	NA
1704	Cntn5	7.44488945833742e-12	-0.724837666563783	0.919	0.926	2.99381339788123e-07	NO	NA	NA
1705	Pdzd4	7.51691115879696e-12	-0.510610318020419	0.849	0.761	3.02277548428702e-07	NO	NA	NA
1706	Pnpla7	7.61116320793838e-12	1.91794892259778	0.635	0.345	3.06067706080826e-07	NO	NA	NA
1707	Gnao1	7.73500862711967e-12	-0.232398691331182	0.986	0.966	3.11047901922363e-07	NO	NA	NA
1708	Slc12a7	7.76938490170288e-12	1.75436457815148	0.164	0.086	3.12430275052178e-07	NO	NA	NA
1709	Trmt1	7.81135518330204e-12	-0.624028751115614	0.872	0.766	3.14118025986125e-07	NO	NA	NA
1710	Pknox2	7.88087200637195e-12	-0.542571033550517	0.872	0.845	3.16913505992235e-07	NO	NA	NA
1711	Wbp4	7.9302685668881e-12	-0.47996994773884	0.905	0.838	3.18899889880271e-07	NO	NA	NA
1712	Akt3	8.13346461758512e-12	-0.434227853045841	0.959	0.894	3.2707101266695e-07	NO	NA	NA
1713	Vbp1	8.1385284528177e-12	-0.596833243528699	0.876	0.793	3.27274644673158e-07	NO	NA	NA
1714	Tmem30a	8.38181852776941e-12	-0.310120436358397	0.982	0.937	3.37058068457191e-07	NO	NA	NA
1715	Arfgef2	8.38648833510416e-12	-0.511305458995848	0.917	0.84	3.37245855419543e-07	NO	NA	NA
1716	Usp11	8.38663403070189e-12	-0.637438528863419	0.827	0.775	3.37251714276615e-07	NO	NA	NA
1717	Stag1	8.48304942963853e-12	-0.283634484245094	0.962	0.914	3.41128866714054e-07	NO	NA	NA
1718	Gal3st4	8.70168518602974e-12	2.54975849869277	0.568	0.124	3.49920866385814e-07	UP	NA	Gal3st4
1719	Csmd3	8.76896699192355e-12	-0.691854710160721	0.984	0.957	3.52626469646222e-07	NO	NA	NA
1720	U2surp	9.0854046969747e-12	-0.373009504632108	0.955	0.908	3.65351379079444e-07	NO	NA	NA
1721	Il16	9.28562171434098e-12	2.51604114877066	0.437	0.135	3.73402705998794e-07	UP	NA	Il16
1722	Xpo7	9.38944608280381e-12	-0.448501576258569	0.903	0.89	3.7757779532779e-07	NO	NA	NA
1723	2610316D01Rik	9.4472271874704e-12	-0.876383739145654	0.7	0.707	3.79901346889747e-07	NO	NA	NA
1724	Cnn2	9.53681053284551e-12	2.69579335328473	0.216	0.027	3.83503761957317e-07	DIFF	Cnn2	NA
1725	Phka2	9.62667909052029e-12	-0.731271343933254	0.784	0.768	3.87117646267092e-07	NO	NA	NA
1726	Snrnp48	9.64645472562465e-12	-0.467166930818498	0.84	0.745	3.87912883881544e-07	NO	NA	NA
1727	Ubn2	9.67088731981759e-12	-0.323146990835121	0.964	0.914	3.88895391791825e-07	NO	NA	NA
1728	Rpl18	9.71443948057755e-12	1.10808890144572	0.989	0.748	3.90646754832465e-07	NO	NA	NA
1729	Dpp6	9.8024276548108e-12	-0.300615425887843	0.975	0.959	3.94185023282907e-07	NO	NA	NA
1730	Rsrc2	9.91640127899097e-12	-0.285448353603889	0.971	0.903	3.98768244632064e-07	NO	NA	NA
1731	Grip2	1.02003877453814e-11	-0.654610640992664	0.854	0.804	4.10188192405024e-07	NO	NA	NA
1732	Cox10	1.02379551206558e-11	-0.845418390215889	0.698	0.583	4.1169888926693e-07	NO	NA	NA
1733	Zdhhc21	1.03072881685575e-11	-0.579133664711914	0.806	0.77	4.14486979122204e-07	NO	NA	NA
1734	Jakmip1	1.09071011220255e-11	-0.510198922987068	0.863	0.793	4.38607257420013e-07	NO	NA	NA
1735	B4gat1	1.10983332602937e-11	-0.573302194491031	0.872	0.822	4.46297275396192e-07	NO	NA	NA
1736	Cd81	1.13744141114654e-11	1.02114856555662	0.993	0.923	4.5739931466436e-07	NO	NA	NA
1737	Tm9sf2	1.14398165449433e-11	-0.478110059250747	0.912	0.831	4.60029342721805e-07	NO	NA	NA
1738	Abhd16a	1.17406793750467e-11	-0.615607914589254	0.847	0.797	4.72127939708751e-07	NO	NA	NA
1739	Rac1	1.18329160062582e-11	1.11019911888638	0.998	0.874	4.75837051359661e-07	NO	NA	NA
1740	Uqcrc1	1.19445176433162e-11	-0.249019195197115	0.982	0.901	4.80324887990675e-07	NO	NA	NA
1741	Trim46	1.19460338711005e-11	-0.565712419600322	0.845	0.775	4.80385860058565e-07	NO	NA	NA
1742	Cox5a	1.21446624783286e-11	-0.164732492990445	0.989	0.962	4.88373312241026e-07	NO	NA	NA
1743	Tpi1	1.21530021502163e-11	-0.224579137269923	0.968	0.912	4.8870867546665e-07	NO	NA	NA
1744	Cdkl2	1.22850277326986e-11	-0.80842733634345	0.748	0.671	4.94017820215009e-07	NO	NA	NA
1745	Ugcg	1.2420936018931e-11	-0.663792327795318	0.851	0.8	4.99483100129273e-07	NO	NA	NA
1746	Tcea2	1.25219310260662e-11	-0.777408846651269	0.775	0.739	5.035444123512e-07	NO	NA	NA
1747	Nrbp2	1.26584770239924e-11	-0.612415597199817	0.788	0.759	5.09035336565806e-07	NO	NA	NA
1748	Gabrg3	1.27148630165378e-11	-0.604205289431667	0.89	0.883	5.11302786484035e-07	NO	NA	NA
1749	S100a13	1.28242990840952e-11	1.66010028430816	0.739	0.264	5.15703539068721e-07	NO	NA	NA
1750	Cacna1d	1.29706358171226e-11	-0.403439764368746	0.948	0.935	5.21588178113951e-07	NO	NA	NA
1751	Zfp799	1.31900170374375e-11	-0.594853618282134	0.91	0.824	5.30410155126476e-07	NO	NA	NA
1752	Arhgap26	1.31901873003122e-11	-0.378238192976447	0.946	0.912	5.30417001907454e-07	NO	NA	NA
1753	Arhgap4	1.32222855383897e-11	2.53824830616087	0.444	0.108	5.31707768355266e-07	UP	NA	Arhgap4
1754	Mbd5	1.38111491004604e-11	-0.314081341018589	0.953	0.899	5.55387738776816e-07	NO	NA	NA
1755	Map7d2	1.39829243064387e-11	-0.247638686173502	0.982	0.962	5.6229533513482e-07	NO	NA	NA
1756	Lrrtm3	1.40845804973664e-11	-0.833504051902763	0.714	0.698	5.66383235540595e-07	NO	NA	NA
1757	Cdadc1	1.41078288020197e-11	-0.610418741952921	0.838	0.764	5.67318119615619e-07	NO	NA	NA
1758	Dpysl2	1.4443263638865e-11	-0.212614806719613	0.991	0.984	5.8080696070968e-07	NO	NA	NA
1759	Rcn2	1.45128841359166e-11	-0.359959744921629	0.917	0.874	5.83606609757614e-07	NO	NA	NA
1760	Nebl	1.46167076982398e-11	-0.41293444981866	0.962	0.926	5.87781666669316e-07	NO	NA	NA
1761	Ist1	1.47032979584105e-11	-0.385964525182487	0.932	0.872	5.91263720801561e-07	NO	NA	NA
1762	Copz2	1.49944163705831e-11	2.19275293089657	0.376	0.077	6.02970465510259e-07	NO	NA	NA
1763	Nfe2l1	1.509624061167e-11	-0.486250322875588	0.914	0.788	6.07065123717087e-07	NO	NA	NA
1764	Ralb	1.51696849845038e-11	1.7882394453644	0.82	0.324	6.1001854228185e-07	NO	NA	NA
1765	Timm44	1.52510028425796e-11	-0.527045498590101	0.833	0.8	6.13288577308653e-07	NO	NA	NA
1766	Bscl2	1.53157205463216e-11	-0.342921602541185	0.968	0.908	6.15891070329229e-07	NO	NA	NA
1767	Trappc13	1.5617070827046e-11	-0.692940463463546	0.732	0.642	6.28009269167999e-07	NO	NA	NA
1768	Ndufaf5	1.58245028461094e-11	-0.676797384966836	0.764	0.709	6.36350732950598e-07	NO	NA	NA
1769	Slc35f1	1.58673926116892e-11	-0.652403147886002	0.926	0.89	6.38075459093858e-07	NO	NA	NA
1770	Orc4	1.61948480300115e-11	-0.54841172207987	0.881	0.815	6.5124342383085e-07	NO	NA	NA
1771	Hmgcll1	1.62876195451682e-11	-0.704740912916711	0.8	0.773	6.5497404476985e-07	NO	NA	NA
1772	Nol4	1.62943594672444e-11	-0.502079542618369	0.939	0.903	6.55245077256299e-07	NO	NA	NA
1773	Thoc1	1.74813275187985e-11	-0.530450182754661	0.91	0.869	7.02976623513444e-07	NO	NA	NA
1774	Klhl29	1.75686385715223e-11	-0.6774992934596	0.86	0.82	7.06487662876627e-07	NO	NA	NA
1775	Fubp3	1.76374722433063e-11	-0.253538315159574	0.993	0.998	7.09255671320075e-07	NO	NA	NA
1776	Gm30646	1.77595774304036e-11	0.611062218294017	0.475	0.081	7.1416588720882e-07	NO	NA	NA
1777	Hnrnpu	1.77636169691648e-11	-0.114912805319781	0.989	0.977	7.14328329181023e-07	NO	NA	NA
1778	Htt	1.77680665480376e-11	-0.417140836569226	0.932	0.881	7.14507260096236e-07	NO	NA	NA
1779	Tceal5	1.78169327533914e-11	-0.505011055011196	0.874	0.824	7.16472316812128e-07	NO	NA	NA
1780	Frrs1l	1.82852436680835e-11	-0.704664389026479	0.795	0.791	7.3530450362464e-07	NO	NA	NA
1781	Micu3	1.83439460723371e-11	-0.406434267344194	0.93	0.899	7.37665103406894e-07	NO	NA	NA
1782	Wnt5b	1.83790557246711e-11	-1.20177935734519	0.586	0.597	7.39076967856198e-07	NO	NA	NA
1783	Eif2ak4	1.84730295918148e-11	-0.519391901473884	0.872	0.795	7.42855938975647e-07	NO	NA	NA
1784	Ociad1	1.85645510631026e-11	-0.366101248013428	0.95	0.896	7.46536291900544e-07	NO	NA	NA
1785	Lgi2	1.89603846634584e-11	-0.876531213201681	0.68	0.714	7.62453948471653e-07	NO	NA	NA
1786	Shprh	1.91703662767308e-11	-0.53597748426475	0.883	0.793	7.70897939086175e-07	NO	NA	NA
1787	Ass1	1.92858082601034e-11	-0.505337370083501	0.748	0.748	7.75540207563538e-07	NO	NA	NA
1788	Apbb1	1.98801360772993e-11	-0.40233256442546	0.968	0.887	7.99439912076437e-07	NO	NA	NA
1789	Car11	1.99260545588075e-11	-0.513364784250117	0.851	0.786	8.01286431973326e-07	NO	NA	NA
1790	Srcin1	2.00785861775931e-11	-0.395159124146445	0.937	0.917	8.0742018595955e-07	NO	NA	NA
1791	Fstl5	2.01870599287887e-11	-0.753968469437295	0.863	0.847	8.11782240916379e-07	NO	NA	NA
1792	Rpl36a-ps2	2.02334546356118e-11	0.69389687227432	0.604	0.234	8.13647911261858e-07	NO	NA	NA
1793	Zmynd8	2.02698517331331e-11	-0.277050458443836	0.968	0.923	8.15111547744483e-07	NO	NA	NA
1794	Rab3b	2.06030227978894e-11	-0.660124390986235	0.847	0.797	8.28509355771524e-07	NO	NA	NA
1795	Gm5512	2.09211786380142e-11	-0.425541935713623	0.266	0.34	8.41303356570465e-07	NO	NA	NA
1796	Laptm4b	2.09291331729193e-11	-0.606760651807546	0.883	0.806	8.41623232282605e-07	NO	NA	NA
1797	Ercc6	2.1425861565149e-11	-0.807932262509139	0.696	0.653	8.61598171119337e-07	NO	NA	NA
1798	Mapre3	2.1509594434915e-11	-0.304725566964324	0.966	0.973	8.64965321011235e-07	NO	NA	NA
1799	Odf2	2.15545922688928e-11	-0.358236699723392	0.935	0.885	8.66774818908986e-07	NO	NA	NA
1800	Mpdz	2.15648617346633e-11	-0.862986346484271	0.716	0.712	8.67187784936014e-07	NO	NA	NA
1801	Pcbp3	2.16269674297612e-11	-0.659595275738731	0.811	0.804	8.69685241252985e-07	NO	NA	NA
1802	Snx22	2.19153385133257e-11	-0.456671987986808	0.815	0.714	8.81281507636366e-07	NO	NA	NA
1803	Clock	2.19798689408471e-11	-0.37316051450225	0.973	0.928	8.83876469718283e-07	NO	NA	NA
1804	Kif2a	2.21342136176528e-11	-0.448654575946467	0.921	0.842	8.90083132206672e-07	NO	NA	NA
1805	Bcas2	2.27093457278736e-11	-0.299069459764484	0.957	0.89	9.13210919754981e-07	NO	NA	NA
1806	Cirbp	2.27939851514768e-11	-0.582138166684572	0.829	0.732	9.16614524896335e-07	NO	NA	NA
1807	Atrnl1	2.28848659314042e-11	-0.45379004405354	0.941	0.914	9.20269113699556e-07	NO	NA	NA
1808	Csf2rb2	2.29285568930313e-11	2.21154069906405	0.169	0.009	9.22026058339466e-07	NO	NA	NA
1809	Ablim3	2.32997233859674e-11	-0.688272916204252	0.8	0.784	9.36951776519909e-07	NO	NA	NA
1810	Tasp1	2.3613394251019e-11	-0.434977902282658	0.903	0.878	9.49565423016228e-07	NO	NA	NA
1811	Lamtor1	2.41078950977498e-11	1.39220473848723	0.95	0.583	9.69450785565812e-07	NO	NA	NA
1812	Slc16a3	2.43517488004667e-11	1.80569855558302	0.198	0.023	9.79256874513167e-07	NO	NA	NA
1813	Apc	2.47941821575971e-11	-0.212626946007196	0.991	0.966	9.97048447103451e-07	NO	NA	NA
1814	Socs2	2.49806152548942e-11	-1.16003536376805	0.547	0.538	1.00454548124506e-06	NO	NA	NA
1815	Etl4	2.51222858747101e-11	-0.41194640338955	0.973	0.975	1.01024248187972e-06	NO	NA	NA
1816	Dus3l	2.55081208027544e-11	-0.705476873534891	0.809	0.793	1.02575806184116e-06	NO	NA	NA
1817	Fblim1	2.55321897848155e-11	2.1832772026344	0.351	0.133	1.02672594781679e-06	NO	NA	NA
1818	Hmgb2	2.63354241789625e-11	1.63932720842493	0.703	0.203	1.05902641250862e-06	NO	NA	NA
1819	Bai1	2.70553849460973e-11	-0.340360880772011	0.923	0.86	1.08797819483741e-06	NO	NA	NA
1820	Gpr158	2.70921620741564e-11	-0.386476411174842	0.944	0.896	1.08945711348805e-06	NO	NA	NA
1821	Taf1d	2.754124848776e-11	-0.466716013400073	0.885	0.849	1.10751622543829e-06	NO	NA	NA
1822	Kcnab1	2.78007682301229e-11	-0.768208954699094	0.791	0.806	1.11795229283793e-06	NO	NA	NA
1823	Caln1	2.80611111832898e-11	-1.15202342153969	0.642	0.619	1.12842146401363e-06	NO	NA	NA
1824	Dlx1	2.86343443954459e-11	-0.858427515498803	0.613	0.712	1.15147289117407e-06	NO	NA	NA
1825	Tmem178b	2.90447122883691e-11	-0.365155731226883	0.955	0.957	1.16797501525219e-06	NO	NA	NA
1826	Bzrap1	2.94511699896867e-11	-0.397833745287576	0.926	0.876	1.18431989879527e-06	NO	NA	NA
1827	Gm34288	2.94811731488425e-11	2.16992500144231	0.176	0	1.1855264158344e-06	NO	NA	NA
1828	Ylpm1	3.05851443858589e-11	-0.376966521652559	0.944	0.926	1.22992041118854e-06	NO	NA	NA
1829	Fam73a	3.07020382296028e-11	-0.459934743456164	0.903	0.833	1.23462106332702e-06	NO	NA	NA
1830	Aasdh	3.07430967439752e-11	-1.10834296099987	0.518	0.559	1.23627214936547e-06	NO	NA	NA
1831	Dhrs3	3.09557930311625e-11	2.13193654775079	0.604	0.124	1.24482530516214e-06	NO	NA	NA
1832	Fryl	3.13948758137063e-11	-0.50981717534899	0.887	0.82	1.26248214109657e-06	NO	NA	NA
1833	Slitrk5	3.14131758839914e-11	-0.975096805670738	0.604	0.59	1.26321804182295e-06	NO	NA	NA
1834	Ipw	3.21475841092683e-11	-0.439394993324835	0.919	0.883	1.29275079978601e-06	NO	NA	NA
1835	Uchl1	3.2650621975508e-11	-0.270257110637978	0.955	0.912	1.3129794615011e-06	NO	NA	NA
1836	Pisd	3.28445227812638e-11	-0.33865183386653	0.957	0.91	1.32077679460296e-06	NO	NA	NA
1837	Ppargc1a	3.29120136635485e-11	-0.355473597005901	0.973	0.962	1.32349080545228e-06	NO	NA	NA
1838	Tmem86a	3.34559706964455e-11	2.13510388786673	0.673	0.191	1.34536494961616e-06	NO	NA	NA
1839	Tmem181a	3.36445390373749e-11	-0.431688150681358	0.899	0.865	1.35294784830996e-06	NO	NA	NA
1840	Kcnk13	3.44591944754473e-11	2.43305511955059	0.617	0.209	1.38570758744116e-06	NO	NA	NA
1841	Morf4l1	3.50978651043369e-11	-0.0196232175697979	0.993	0.971	1.4113904494407e-06	NO	NA	NA
1842	Plekha2	3.54898837088607e-11	2.1193880534915	0.468	0.196	1.42715469358442e-06	NO	NA	NA
1843	Ppp3ca	3.61782921598367e-11	-0.0923496076622303	0.993	0.984	1.45483766262351e-06	NO	NA	NA
1844	Rfng	3.61963189929178e-11	-0.582935389187863	0.795	0.739	1.45556257566221e-06	NO	NA	NA
1845	Sfpq	3.67130451682784e-11	-0.215824479752837	0.982	0.959	1.47634168535198e-06	NO	NA	NA
1846	Abhd6	3.70435801596176e-11	-0.519342275581598	0.892	0.797	1.4896334889587e-06	NO	NA	NA
1847	Appl1	3.71933301367893e-11	-0.363894549097719	0.932	0.872	1.49565538479071e-06	NO	NA	NA
1848	Megf8	3.73905657632553e-11	-0.536562663175738	0.842	0.797	1.50358682103779e-06	NO	NA	NA
1849	Hivep2	3.75869272631812e-11	-0.228613574290021	0.993	0.971	1.5114831060343e-06	NO	NA	NA
1850	Rabep1	3.77229042695312e-11	-0.248805202628239	0.995	0.959	1.51695114939066e-06	NO	NA	NA
1851	Lrrtm2	3.82010883442933e-11	-1.05097614521529	0.541	0.518	1.53618036558907e-06	NO	NA	NA
1852	Nrg2	3.8989098938604e-11	-0.5260363736952	0.86	0.86	1.56786863561808e-06	NO	NA	NA
1853	Ywhab	3.92749979484756e-11	-0.126321080297311	0.998	0.98	1.57936549250205e-06	NO	NA	NA
1854	Rpl23a-ps3	3.94356118122692e-11	0.58760722197672	0.489	0.153	1.58582425780678e-06	NO	NA	NA
1855	Cttn	3.95175813334437e-11	-0.526838996944189	0.86	0.779	1.58912049816177e-06	NO	NA	NA
1856	Sema6a	3.95658852164215e-11	-0.767052105569308	0.761	0.775	1.59106294220796e-06	NO	NA	NA
1857	Lrp11	3.96069679895074e-11	-0.725947307116518	0.831	0.779	1.59271500376206e-06	NO	NA	NA
1858	Gm13509	3.98168190068122e-11	-0.253197955797213	0.93	0.878	1.60115374272094e-06	NO	NA	NA
1859	Actl6b	4.08647949905468e-11	-0.595503164333491	0.827	0.768	1.64329600095486e-06	NO	NA	NA
1860	Homer2	4.15867293850862e-11	-0.709738730694849	0.766	0.723	1.67232714876247e-06	NO	NA	NA
1861	Pde4dip	4.26380576000191e-11	-0.346145827648658	0.955	0.921	1.71460421026957e-06	NO	NA	NA
1862	Mga	4.30048994587825e-11	-0.449623770133603	0.932	0.874	1.72935602193602e-06	NO	NA	NA
1863	Myo18b	4.37998162587469e-11	2.2505434616506	0.376	0.088	1.76132201121299e-06	NO	NA	NA
1864	Senp7	4.40811792249524e-11	-0.535731020405065	0.878	0.833	1.77263646017301e-06	NO	NA	NA
1865	Ccdc184	4.49597748592559e-11	-0.844969351318119	0.694	0.718	1.80796742641526e-06	NO	NA	NA
1866	Tfg	4.5161047100565e-11	-0.424426545162384	0.908	0.867	1.81606118705502e-06	NO	NA	NA
1867	Fam120a	4.54188535619933e-11	-0.360387903284769	0.946	0.876	1.82642835828844e-06	NO	NA	NA
1868	Tlr3	4.56713791469148e-11	2.69909392043073	0.207	0.029	1.83658316963489e-06	UP	NA	Tlr3
1869	Crmp1	4.59280914174551e-11	-0.423314189047026	0.894	0.858	1.84690634017012e-06	NO	NA	NA
1870	Pkd2	4.74472348024287e-11	-0.803525320821151	0.766	0.689	1.90799565311007e-06	NO	NA	NA
1871	Gnb5	4.7560176060002e-11	-0.510095997389781	0.856	0.82	1.91253735990086e-06	NO	NA	NA
1872	Rps6kb1	4.78332629520815e-11	-0.461524611524688	0.881	0.802	1.92351900309205e-06	NO	NA	NA
1873	Rngtt	4.89268111353106e-11	-0.410149712782159	0.928	0.921	1.96749385618424e-06	NO	NA	NA
1874	Gabrb1	5.10427942763263e-11	-0.468525867344778	0.93	0.905	2.05258388623391e-06	NO	NA	NA
1875	Pde3b	5.10525080438061e-11	1.53172770455784	0.896	0.606	2.05297450596558e-06	NO	NA	NA
1876	Dgat1	5.12891312275903e-11	-0.541860380404839	0.822	0.827	2.06248983405509e-06	NO	NA	NA
1877	Clasrp	5.17243138963177e-11	-0.426254314549979	0.901	0.838	2.07998983471263e-06	NO	NA	NA
1878	Gpi1	5.27080142194501e-11	-0.135769913968658	0.993	0.966	2.11954737580675e-06	NO	NA	NA
1879	Slc1a4	5.32395734927916e-11	-0.793033878079356	0.775	0.714	2.14092296886563e-06	NO	NA	NA
1880	Osbpl6	5.34673679842432e-11	-0.367379680296595	0.935	0.939	2.15008326875037e-06	NO	NA	NA
1881	Tada2a	5.44590745958673e-11	-0.699650179141691	0.779	0.748	2.18996276672361e-06	NO	NA	NA
1882	Kctd16	5.50702440193546e-11	-0.456496332487935	0.953	0.908	2.21453972275031e-06	NO	NA	NA
1883	Daam1	5.53689467884059e-11	-0.380806975601747	0.955	0.923	2.22655145720217e-06	NO	NA	NA
1884	Apbb3	5.68514716314942e-11	-0.833921105526785	0.664	0.658	2.28616822871728e-06	NO	NA	NA
1885	Pank1	5.70432178649962e-11	-0.68706927465649	0.745	0.718	2.29387892000509e-06	NO	NA	NA
1886	Plxnc1	5.73058948125579e-11	-0.839787278531428	0.768	0.673	2.30444194809739e-06	NO	NA	NA
1887	R3hdm2	5.80816101803772e-11	-0.257432053692769	0.989	0.944	2.33563579018351e-06	NO	NA	NA
1888	Gm10240	5.82090143386128e-11	0.579487370655005	0.455	0.158	2.34075909359864e-06	NO	NA	NA
1889	Ralgps1	5.9602627892402e-11	-0.393821592834446	0.939	0.869	2.39680047543716e-06	NO	NA	NA
1890	Blcap	5.96575133835811e-11	-0.669407860414684	0.8	0.712	2.39900758569394e-06	NO	NA	NA
1891	Cnot7	5.9972261337202e-11	-0.478783257104141	0.874	0.815	2.41166454515291e-06	NO	NA	NA
1892	Mgat4a	6.07294668519829e-11	1.5414764241948	0.856	0.543	2.44211405051879e-06	NO	NA	NA
1893	Atat1	6.17222112994513e-11	-0.543495999316066	0.838	0.788	2.48203528298483e-06	NO	NA	NA
1894	Cyc1	6.19170994955769e-11	-0.236512567289147	0.959	0.91	2.48987232201563e-06	NO	NA	NA
1895	Ift81	6.33510462291537e-11	-0.718129858542193	0.784	0.723	2.54753562201296e-06	NO	NA	NA
1896	Tceal3	6.35777148966728e-11	-0.514835187245992	0.858	0.815	2.5566506491399e-06	NO	NA	NA
1897	B3galt1	6.43255846048147e-11	-0.49225190856824	0.892	0.892	2.58672473371341e-06	NO	NA	NA
1898	Hsf2	6.47473701841026e-11	-0.812565483321046	0.723	0.682	2.60368599721332e-06	NO	NA	NA
1899	Cyth1	6.5101424788641e-11	-0.441849102951094	0.903	0.836	2.61792359502562e-06	NO	NA	NA
1900	COX2	6.52332046526356e-11	0.764286200165718	0.831	0.583	2.62322285869643e-06	NO	NA	NA
1901	Fam171b	6.66797452574731e-11	-0.250526143460354	0.975	0.917	2.68139259603877e-06	NO	NA	NA
1902	Sh3bp2	6.76540315679774e-11	2.15137177625395	0.446	0.059	2.72057157144307e-06	NO	NA	NA
1903	Med24	6.89497965391129e-11	-0.798017804509661	0.705	0.696	2.77267816822735e-06	NO	NA	NA
1904	Rnf214	6.92664630178465e-11	-0.471427995541791	0.878	0.833	2.78541227733666e-06	NO	NA	NA
1905	Wdr6	7.01718480750696e-11	-0.62052107508341	0.77	0.721	2.82182052664277e-06	NO	NA	NA
1906	Gm32952	7.0725597377711e-11	-0.0549137422530097	0.982	0.986	2.84408844734989e-06	NO	NA	NA
1907	Zfp385a	7.073605588673e-11	-0.37222937016959	0.928	0.827	2.84450901537307e-06	NO	NA	NA
1908	Mapkapk2	7.13705194111007e-11	1.63921887917028	0.847	0.457	2.87002269707859e-06	NO	NA	NA
1909	Ddah2	7.25840688353632e-11	2.13377599796935	0.475	0.088	2.91882316007646e-06	NO	NA	NA
1910	Fam105a	7.29385519170765e-11	1.98027604693568	0.745	0.273	2.9330779882414e-06	NO	NA	NA
1911	Exd2	7.29997274130993e-11	-0.697253208908451	0.854	0.797	2.93553803846296e-06	NO	NA	NA
1912	Mapkapk3	7.40764842638778e-11	2.62356278829754	0.378	0.079	2.97883766170332e-06	DIFF	Mapkapk3	NA
1913	Nin	7.45606852713574e-11	-0.456659809969848	0.887	0.845	2.99830883681709e-06	NO	NA	NA
1914	Rragb	7.51152027657869e-11	-0.523263989525336	0.872	0.804	3.02060764882059e-06	NO	NA	NA
1915	Rpl22	7.56932111667653e-11	1.22077957036815	0.98	0.622	3.04385110064913e-06	NO	NA	NA
1916	Skil	7.58788098677848e-11	1.79929210134328	0.851	0.489	3.05131458121323e-06	NO	NA	NA
1917	Plin2	7.59942304857991e-11	2.71214258120233	0.336	0.083	3.05595599052544e-06	UP	NA	Plin2
1918	ATP6	7.63685352752979e-11	0.735236780249455	0.777	0.498	3.07100790902555e-06	NO	NA	NA
1919	Pik3ip1	7.72485994246334e-11	-0.576716694351247	0.84	0.809	3.10639792866278e-06	NO	NA	NA
1920	Npepps	7.79913790631266e-11	-0.231906996638624	0.984	0.95	3.13626732626551e-06	NO	NA	NA
1921	Gm6483	7.99063161680263e-11	-0.404559779743492	0.779	0.766	3.21327269206484e-06	NO	NA	NA
1922	Iars	8.04765267986574e-11	-0.516819142878878	0.908	0.845	3.23620257215441e-06	NO	NA	NA
1923	Nvl	8.0661200980051e-11	-0.620434580394774	0.84	0.788	3.24362887501079e-06	NO	NA	NA
1924	Flrt2	8.24260832412794e-11	-0.685968132026353	0.824	0.768	3.31460008538157e-06	NO	NA	NA
1925	Mrpl41	8.2636778145373e-11	-0.323002650655196	0.914	0.858	3.32307275955988e-06	NO	NA	NA
1926	Fus	8.28332622199658e-11	-0.31507562705256	0.948	0.887	3.33097397365149e-06	NO	NA	NA
1927	Csrnp2	8.49167149462991e-11	-0.640954115848094	0.757	0.689	3.41475585813553e-06	NO	NA	NA
1928	Ppp1r13b	8.52416201994619e-11	-0.534007201685526	0.901	0.797	3.42782127308096e-06	NO	NA	NA
1929	Kcnt2	8.53305859199243e-11	-1.12848191862479	0.678	0.676	3.43139885159792e-06	NO	NA	NA
1930	Clstn2	8.63545178117275e-11	-0.67630622770365	0.854	0.872	3.472574224763e-06	NO	NA	NA
1931	Wbscr17	8.66160925744274e-11	-0.723025195208864	0.845	0.802	3.48309293069545e-06	NO	NA	NA
1932	Abhd17b	8.66391710523401e-11	-0.528148654723634	0.8	0.732	3.48402098552775e-06	NO	NA	NA
1933	Snx14	8.69066647350498e-11	-0.618123618887523	0.851	0.791	3.49477770899056e-06	NO	NA	NA
1934	Glt8d1	8.84769667422632e-11	-0.598539844677463	0.791	0.773	3.55792426360663e-06	NO	NA	NA
1935	Txndc16	8.85922175343442e-11	-0.570522168335001	0.872	0.802	3.56255884370859e-06	NO	NA	NA
1936	Pias2	8.93615209651191e-11	-0.303458853925568	0.953	0.899	3.59349484257033e-06	NO	NA	NA
1937	Pdxk	8.94294167239283e-11	-0.460270638748696	0.881	0.804	3.59622513471933e-06	NO	NA	NA
1938	Ptcd3	9.25185417081721e-11	-0.645338311722401	0.795	0.777	3.72044811771073e-06	NO	NA	NA
1939	Wnk2	9.25660355341401e-11	-0.405142228654914	0.937	0.887	3.72235798693438e-06	NO	NA	NA
1940	Rbm4b	9.30017035751509e-11	-0.613297022495197	0.809	0.755	3.73987750586754e-06	NO	NA	NA
1941	Bzw2	9.50915738752725e-11	-0.507107844708223	0.892	0.84	3.82391746024633e-06	NO	NA	NA
1942	Mblac2	9.8195092454551e-11	-0.479102229469853	0.863	0.802	3.94871925287486e-06	NO	NA	NA
1943	Slc4a8	9.84854516747861e-11	-0.58044581193539	0.82	0.752	3.96039546819817e-06	NO	NA	NA
1944	Kcnn2	9.89025956875879e-11	-0.744224115314466	0.858	0.797	3.97717008038497e-06	NO	NA	NA
1945	Ddhd2	9.94941451043373e-11	-0.442169915175471	0.881	0.829	4.00095805708071e-06	NO	NA	NA
1946	Gdpd1	1.00386183768099e-10	-0.5074164814321	0.867	0.793	4.03682960786655e-06	NO	NA	NA
1947	Amy1	1.00676409506591e-10	-0.774942382193247	0.718	0.698	4.04850045548854e-06	NO	NA	NA
1948	Pard3	1.0068734878264e-10	-0.604866510268631	0.815	0.802	4.04894035659632e-06	NO	NA	NA
1949	Gm6407	1.00788547576268e-10	0.665913391909264	0.5	0.104	4.05300986368447e-06	NO	NA	NA
1950	Pspc1	1.0378668162863e-10	-0.489145890691974	0.849	0.786	4.17357382833211e-06	NO	NA	NA
1951	Asxl3	1.03981823059284e-10	-0.91138417419385	0.669	0.682	4.18142105068298e-06	NO	NA	NA
1952	Zc2hc1a	1.07073787603817e-10	-0.604205332436993	0.809	0.707	4.30575822091229e-06	NO	NA	NA
1953	Napa	1.07078959463617e-10	-0.185059871642836	0.975	0.921	4.30596619691044e-06	NO	NA	NA
1954	Garnl3	1.08493374009888e-10	-0.461662820577388	0.95	0.856	4.36284404905961e-06	NO	NA	NA
1955	Zc3h15	1.10098237665436e-10	-0.377862447717538	0.937	0.867	4.42738043124019e-06	NO	NA	NA
1956	Pfkm	1.10585435478769e-10	-0.264006417209968	0.959	0.896	4.44697211690773e-06	NO	NA	NA
1957	Wdr92	1.11623349405068e-10	-0.208164110294752	0.955	0.91	4.48870974962598e-06	NO	NA	NA
1958	AI314180	1.12038704691354e-10	-0.292172545947048	0.953	0.923	4.50541243175341e-06	NO	NA	NA
1959	Rltpr	1.13330027579132e-10	-0.6754003266623	0.709	0.635	4.55734039903963e-06	NO	NA	NA
1960	Gm6023	1.14738872561791e-10	0.593610049334668	0.437	0.101	4.6139942823273e-06	NO	NA	NA
1961	Mical2	1.17395093496814e-10	-0.415187210796738	0.941	0.899	4.72080889478736e-06	NO	NA	NA
1962	Slc9a3r1	1.18422755084886e-10	1.8239696359085	0.714	0.194	4.76213425022854e-06	NO	NA	NA
1963	Cir1	1.20018176561339e-10	-0.657215243436191	0.764	0.707	4.82629093406114e-06	NO	NA	NA
1964	A630033H20Rik	1.20309948890603e-10	2.5284650366059	0.146	0.007	4.83802397473782e-06	DIFF	A630033H20Rik	NA
1965	Gls	1.23044433219228e-10	-0.298643497352694	0.971	0.91	4.9479857930448e-06	NO	NA	NA
1966	Spock1	1.26181195180831e-10	-0.380729065378722	0.901	0.878	5.07412440180675e-06	NO	NA	NA
1967	Pdss1	1.26201427361572e-10	-0.561683795351677	0.806	0.777	5.07493799849091e-06	NO	NA	NA
1968	A230006K03Rik	1.26547099264419e-10	-0.622729830738405	0.829	0.804	5.08883850272009e-06	NO	NA	NA
1969	Cadm1	1.27169531564062e-10	-0.231405867113802	0.984	0.971	5.11386837278564e-06	NO	NA	NA
1970	Cdc7	1.28091147907317e-10	-1.14140797820585	0.527	0.572	5.15092933079694e-06	NO	NA	NA
1971	Prmt2	1.28813558936758e-10	-0.611053514441894	0.775	0.718	5.17997964552387e-06	NO	NA	NA
1972	Fam174b	1.29233156624413e-10	-1.12971280278576	0.511	0.468	5.19685292733752e-06	NO	NA	NA
1973	Sidt1	1.33837124944223e-10	-0.670156472328872	0.838	0.804	5.38199230538205e-06	NO	NA	NA
1974	Nap1l1	1.3486535041336e-10	-0.262312486779046	0.975	0.917	5.42334033617244e-06	NO	NA	NA
1975	Dvl1	1.36464837588576e-10	-0.657840795218923	0.766	0.689	5.48766051394941e-06	NO	NA	NA
1976	Tmem178	1.36628109671161e-10	-0.571834269544961	0.858	0.806	5.49422617420639e-06	NO	NA	NA
1977	Ppip5k2	1.3957804858301e-10	-0.676930883446938	0.795	0.779	5.61285206766858e-06	NO	NA	NA
1978	Znf512b	1.4010384670292e-10	-0.662516798297389	0.736	0.734	5.63399598746454e-06	NO	NA	NA
1979	Scrn1	1.4162299340624e-10	-0.409414550937707	0.899	0.84	5.69508543384514e-06	NO	NA	NA
1980	Epm2aip1	1.43700895959468e-10	-0.710801219631334	0.748	0.716	5.77864412921807e-06	NO	NA	NA
1981	Rps15a-ps5	1.44086439195363e-10	0.59598520231794	0.505	0.149	5.79414797936313e-06	NO	NA	NA
1982	Gramd1b	1.44253391284974e-10	-0.283751052833169	0.959	0.917	5.80086162374267e-06	NO	NA	NA
1983	Zmynd11	1.44406323936325e-10	-0.251199085337118	0.973	0.939	5.80701150445143e-06	NO	NA	NA
1984	Hadh	1.48069814962499e-10	2.07776722924446	0.554	0.218	5.95433146908699e-06	NO	NA	NA
1985	Dnm3	1.51367006261386e-10	-0.292784915081161	0.986	0.977	6.08692142278913e-06	NO	NA	NA
1986	Hmgcr	1.55779049693428e-10	-0.714224583676381	0.741	0.716	6.26434292532184e-06	NO	NA	NA
1987	Map2k4	1.56082386899807e-10	-0.239482608335425	0.973	0.917	6.27654102440192e-06	NO	NA	NA
1988	Cdkal1	1.57127094294698e-10	-0.304736690959964	0.995	0.973	6.31855184287268e-06	NO	NA	NA
1989	Fgf9	1.62648258210678e-10	-0.923912839852053	0.61	0.628	6.54057440742601e-06	NO	NA	NA
1990	Trim9	1.65512860991275e-10	-0.304995870647346	0.975	0.928	6.65576867904213e-06	NO	NA	NA
1991	Mars	1.66338835581649e-10	-0.59831003406911	0.833	0.791	6.68898359524486e-06	NO	NA	NA
1992	Igsf3	1.67397748176119e-10	-0.872595341720991	0.676	0.716	6.73156564740627e-06	NO	NA	NA
1993	Snrk	1.68239234177599e-10	-0.609080091050194	0.804	0.732	6.76540432398379e-06	NO	NA	NA
1994	Fut9	1.70669934541379e-10	-0.458191705887893	0.865	0.811	6.86315007771248e-06	NO	NA	NA
1995	Chst10	1.70788377670637e-10	-0.786732542501521	0.687	0.613	6.86791303126932e-06	NO	NA	NA
1996	Vps16	1.70803688026184e-10	-0.685533130860142	0.775	0.68	6.86852870659692e-06	NO	NA	NA
1997	Epb4.1l3	1.72348981020784e-10	-0.360912247771886	0.946	0.901	6.93066957378877e-06	NO	NA	NA
1998	St7	1.74353932252839e-10	-0.460400494471648	0.926	0.887	7.0112946776834e-06	NO	NA	NA
1999	Hook1	1.75201845197607e-10	-0.653033996898322	0.827	0.777	7.04539180093138e-06	NO	NA	NA
[truncated: 14,934 more rows]
